# Supplementary material for: Addressing biodiversity knowledge shortfalls in New World Helicopsychidae (Insecta, Trichoptera): Potential distribution, environmental gradients, and identification of conservation and research priority areas
Source: PLoS One. 2025 Jul 28;20(7):e0327580. doi: 10.1371/journal.pone.0327580 (PMC12303351; doi:10.1371/journal.pone.0327580)
Supplement: S1 Table — (XLSX) [file pone.0327580.s001.xlsx]

## Sheet: in
species	latitude	longitude
Helicopsyche (Cochliopsyche) amazona	-2.93806	-59.0308
Helicopsyche (Cochliopsyche) amazona	-2.50528	-60.3422
Helicopsyche (Cochliopsyche) amazona	-2.50528	-60.3422
Helicopsyche (Cochliopsyche) amazona	-2.50528	-60.3422
Helicopsyche (Cochliopsyche) amazona	-2.72167	-60.08
Helicopsyche (Cochliopsyche) amazona	-2.81689	-60.0349
Helicopsyche (Cochliopsyche) amazona	-2.98156	-59.9068
Helicopsyche (Cochliopsyche) amica	-3.14486	-59.3384
Helicopsyche (Cochliopsyche) amica	-2.40803	-54.7997
Helicopsyche (Cochliopsyche) amica	-1.90972	-55.5242
Helicopsyche (Cochliopsyche) amica	-7.32547	-58.1485
Helicopsyche (Cochliopsyche) amica	-2.62711	-56.7431
Helicopsyche (Cochliopsyche) amica	-11.5969	-50.6502
Helicopsyche (Cochliopsyche) amica	6.132	-58.581
Helicopsyche (Cochliopsyche) amica	6.71	-61.636
Helicopsyche (Cochliopsyche) amica	8.15	-62.794
Helicopsyche (Cochliopsyche) amica	5.647	-67.634
Helicopsyche (Cochliopsyche) amica	5.575	-67.575
Helicopsyche (Cochliopsyche) amica	5.634	-67.629
Helicopsyche (Cochliopsyche) blahniki	-11.1847	-64.8546
Helicopsyche (Cochliopsyche) blahniki	-11.1847	-64.8546
Helicopsyche (Cochliopsyche) blahniki	-3.13867	-67.9306
Helicopsyche (Cochliopsyche) blahniki	5.677	-76.664
Helicopsyche (Cochliopsyche) blahniki	2.473	-72.972
Helicopsyche (Cochliopsyche) blahniki	2.47261	-72.9724
Helicopsyche (Cochliopsyche) blahniki	-0.113	-76.91
Helicopsyche (Cochliopsyche) blahniki	-0.267	-75.883
Helicopsyche (Cochliopsyche) blahniki	-1.475	-77.997
Helicopsyche (Cochliopsyche) blahniki	-2.761	-77.494
Helicopsyche (Cochliopsyche) blahniki	-2.098	-77.47
Helicopsyche (Cochliopsyche) blahniki	-0.107	-76.003
Helicopsyche (Cochliopsyche) blahniki	3.557	-59.678
Helicopsyche (Cochliopsyche) blahniki	-10.302	-74.934
Helicopsyche (Cochliopsyche) blahniki	-8.57	-67.85
Helicopsyche (Cochliopsyche) blahniki	7.939	-71.291
Helicopsyche (Cochliopsyche) blahniki	7.839	-71.359
Helicopsyche (Cochliopsyche) blahniki	4.43	-64.129
Helicopsyche (Cochliopsyche) blahniki	8.567	-67.571
Helicopsyche (Cochliopsyche) brazilia	-19.2921	-43.2576
Helicopsyche (Cochliopsyche) brazilia	-19.2921	-43.2576
Helicopsyche (Cochliopsyche) brazilia	-19.2921	-43.2576
Helicopsyche (Cochliopsyche) brazilia	-19.2921	-43.2576
Helicopsyche (Cochliopsyche) brazilia	-19.2921	-43.2576
Helicopsyche (Cochliopsyche) chocoensis	-7.726	-73.351
Helicopsyche (Cochliopsyche) chocoensis	-11.1847	-64.8546
Helicopsyche (Cochliopsyche) chocoensis	5.531	-76.632
Helicopsyche (Cochliopsyche) chocoensis	3.827	-76.871
Helicopsyche (Cochliopsyche) clara	-26.471	-54.362
Helicopsyche (Cochliopsyche) clara	-26.361	-54.627
Helicopsyche (Cochliopsyche) clara	-25.563	-54.294
Helicopsyche (Cochliopsyche) clara	1.1495	-64.9659
Helicopsyche (Cochliopsyche) clara	-12.565	-39.54
Helicopsyche (Cochliopsyche) clara	-12.7593	-40.2161
Helicopsyche (Cochliopsyche) clara	-19.1831	-43.8083
Helicopsyche (Cochliopsyche) clara	-19.1831	-43.7248
Helicopsyche (Cochliopsyche) clara	-19.1831	-43.7248
Helicopsyche (Cochliopsyche) clara	-8.36358	-35.4803
Helicopsyche (Cochliopsyche) clara	-8.36358	-35.4803
Helicopsyche (Cochliopsyche) clara	-8.60644	-38.5727
Helicopsyche (Cochliopsyche) clara	-27.0551	-49.5181
Helicopsyche (Cochliopsyche) clara	-23.6447	-45.8714
Helicopsyche (Cochliopsyche) clara	-1.183	-77.233
Helicopsyche (Cochliopsyche) holzenthali	-1.41569	-61.5731
Helicopsyche (Cochliopsyche) holzenthali	9.941	-72.72
Helicopsyche (Cochliopsyche) holzenthali	8.4	-70.774
Helicopsyche (Cochliopsyche) holzenthali	9.868	-72.803
Helicopsyche (Cochliopsyche) lobata	-26.473	-54.367
Helicopsyche (Cochliopsyche) lobata	-17.9427	-51.7236
Helicopsyche (Cochliopsyche) lobata	-17.898	-51.76
Helicopsyche (Cochliopsyche) lobata	-19.0571	-42.718
Helicopsyche (Cochliopsyche) lobata	-27.2166	-52.4305
Helicopsyche (Cochliopsyche) lobata	-27.2166	-52.4305
Helicopsyche (Cochliopsyche) lobata	-28.0473	-49.6166
Helicopsyche (Cochliopsyche) lobata	-27.1634	-52.4271
Helicopsyche (Cochliopsyche) lobata	-13.0262	-71.4995
Helicopsyche (Cochliopsyche) lobata	-11.854	-73.942
Helicopsyche (Cochliopsyche) lobata	-11.864	-73.925
Helicopsyche (Cochliopsyche) lobata	-12.1167	-70.9667
Helicopsyche (Cochliopsyche) lobata	-12.827	-71.389
Helicopsyche (Cochliopsyche) lobata	-11.9333	-71.3
Helicopsyche (Cochliopsyche) lobata	-11.9333	-71.3
Helicopsyche (Cochliopsyche) lobata	-12.1167	-70.9667
Helicopsyche (Cochliopsyche) lobata	-11.9442	-71.283
Helicopsyche (Cochliopsyche) lobata	-11.9443	-71.2839
Helicopsyche (Cochliopsyche) napoa	0.113	-76.911
Helicopsyche (Cochliopsyche) napoa	0.002	-76.665
Helicopsyche (Cochliopsyche) napoa	0.225	-77.03
Helicopsyche (Cochliopsyche) napoa	0.096	-76.928
Helicopsyche (Cochliopsyche) napoa	0.141	-76.935
Helicopsyche (Cochliopsyche) napoa	0.174	-76.924
Helicopsyche (Cochliopsyche) napoa	0.202	-76.93
Helicopsyche (Cochliopsyche) napoa	0.144	-76.887
Helicopsyche (Cochliopsyche) napoa	-1.301	-76.056
Helicopsyche (Cochliopsyche) napoa	-1.00633	-77.4201
Helicopsyche (Cochliopsyche) nyurga	-1.00633	-77.4201
Helicopsyche (Cochliopsyche) ocosingua	-28.5349	-54.9583
Helicopsyche (Cochliopsyche) ocosingua	16.903	-91.623
Helicopsyche (Cochliopsyche) opalescens	-26.8	-55.051
Helicopsyche (Cochliopsyche) opalescens	1.11364	-64.9513
Helicopsyche (Cochliopsyche) opalescens	-11.8939	-45.6016
Helicopsyche (Cochliopsyche) opalescens	-11.8883	-43.4297
Helicopsyche (Cochliopsyche) opalescens	-24.0822	-54.28
Helicopsyche (Cochliopsyche) opalescens	-5.13	-43.55
Helicopsyche (Cochliopsyche) opalescens	-5.13042	-43.5501
Helicopsyche (Cochliopsyche) opalescens	-5.13042	-43.5501
Helicopsyche (Cochliopsyche) opalescens	-15.7648	-55.6574
Helicopsyche (Cochliopsyche) opalescens	-15.1112	-44.2415
Helicopsyche (Cochliopsyche) opalescens	-19.7469	-42.7912
Helicopsyche (Cochliopsyche) opalescens	-20.4543	-43.4016
Helicopsyche (Cochliopsyche) opalescens	-19.0571	-42.718
Helicopsyche (Cochliopsyche) opalescens	-20.3855	-44.3679
Helicopsyche (Cochliopsyche) opalescens	-19.7469	-42.7912
Helicopsyche (Cochliopsyche) opalescens	-15.1112	-44.2414
Helicopsyche (Cochliopsyche) opalescens	-20.4543	-43.4016
Helicopsyche (Cochliopsyche) opalescens	-19.1356	-43.3543
Helicopsyche (Cochliopsyche) opalescens	-19.3426	-43.6422
Helicopsyche (Cochliopsyche) opalescens	-15.4773	-44.7438
Helicopsyche (Cochliopsyche) opalescens	2.3165	-55.946
Helicopsyche (Cochliopsyche) opalescens	2.23203	-55.9592
Helicopsyche (Cochliopsyche) opalescens	-3.65	-52.3667
Helicopsyche (Cochliopsyche) opalescens	-10.4581	-62.8756
Helicopsyche (Cochliopsyche) opalescens	-10.2972	-62.8689
Helicopsyche (Cochliopsyche) opalescens	-28.0473	-49.6166
Helicopsyche (Cochliopsyche) opalescens	-20.923	-47.3793
Helicopsyche (Cochliopsyche) opalescens	-22.7245	-47.6604
Helicopsyche (Cochliopsyche) opalescens	-21.1134	-47.7506
Helicopsyche (Cochliopsyche) opalescens	0.002	-76.665
Helicopsyche (Cochliopsyche) opalescens	-0.403	-76.619
Helicopsyche (Cochliopsyche) opalescens	-1.183	-77.233
Helicopsyche (Cochliopsyche) opalescens	-2.758	-77.497
Helicopsyche (Cochliopsyche) opalescens	-1.317	-79.1
Helicopsyche (Cochliopsyche) opalescens	-24.654	-56.435
Helicopsyche (Cochliopsyche) opalescens	-8.395	-74.557
Helicopsyche (Cochliopsyche) opalescens	-12.627	-69.189
Helicopsyche (Cochliopsyche) opalescens	-32.624	-55.83
Helicopsyche (Cochliopsyche) opalescens	-30.541	-57.877
Helicopsyche (Cochliopsyche) opalescens	6.709	-61.152
Helicopsyche (Cochliopsyche) pandeirosa	-15.5123	-44.5042
Helicopsyche (Cochliopsyche) pandeirosa	-15.5121	-44.4914
Helicopsyche (Cochliopsyche) pandeirosa	-15.5121	-44.4914
Helicopsyche (Cochliopsyche) pandeirosa	-15.5121	-44.4914
Helicopsyche (Cochliopsyche) pandeirosa	-15.5121	-44.4914
Helicopsyche (Cochliopsyche) pandeirosa	-15.5121	-44.4914
Helicopsyche (Cochliopsyche) paraguaensis	-22.644	-56.04
Helicopsyche (Cochliopsyche) puyoa	-11.8939	-45.6016
Helicopsyche (Cochliopsyche) puyoa	-12.5646	-39.5401
Helicopsyche (Cochliopsyche) puyoa	-0.403	-76.619
Helicopsyche (Cochliopsyche) puyoa	-1.475	-77.997
Helicopsyche (Cochliopsyche) puyoa	-1.40601	-78.0876
Helicopsyche (Cochliopsyche) vazquezae	-15.494	-67.876
Helicopsyche (Cochliopsyche) vazquezae	10.948	-85.291
Helicopsyche (Cochliopsyche) vazquezae	10.972	-85.345
Helicopsyche (Cochliopsyche) vazquezae	10.972	-85.345
Helicopsyche (Cochliopsyche) vazquezae	-0.731	-77.788
Helicopsyche (Cochliopsyche) vazquezae	-3.89	-78.782
Helicopsyche (Cochliopsyche) vazquezae	-4.067	-78.932
Helicopsyche (Cochliopsyche) vazquezae	17.58	-92.348
Helicopsyche (Cochliopsyche) vazquezae	16.919	-92.089
Helicopsyche (Cochliopsyche) vazquezae	9.941	-72.72
Helicopsyche (Cochliopsyche) vazquezae	9.712	-70.759
Helicopsyche (Cochliopsyche) xinguensis	-7.08569	-60.7607
Helicopsyche (Cochliopsyche) xinguensis	-7.62283	-57.6199
Helicopsyche (Cochliopsyche) xinguensis	-7.32747	-58.1705
Helicopsyche (Cochliopsyche) xinguensis	-3.65	-52.3667
Helicopsyche (Cochliopsyche) xinguensis	-3.65	-52.3667
Helicopsyche (Cochliopsyche) xinguensis	-3.65	-52.3667
Helicopsyche (Cochliopsyche) xinguensis	-3.65	-52.3667
Helicopsyche (Feropsyche) alajuela	10.216	-84.607
Helicopsyche (Feropsyche) alajuela	8.68083	-82.5325
Helicopsyche (Feropsyche) altercoma	19.4204	-71.6098
Helicopsyche (Feropsyche) altercoma	19.1113	-70.6089
Helicopsyche (Feropsyche) altercoma	19.1731	-70.5691
Helicopsyche (Feropsyche) altercoma	19.0831	-70.7564
Helicopsyche (Feropsyche) altercoma	18.9031	-70.7537
Helicopsyche (Feropsyche) altercoma	18.4685	-70.5007
Helicopsyche (Feropsyche) altercoma	19.2472	-71.5325
Helicopsyche (Feropsyche) altercoma	19.129	-70.6202
Helicopsyche (Feropsyche) altercoma	18.8564	-70.6862
Helicopsyche (Feropsyche) altercoma	19.0931	-70.6158
Helicopsyche (Feropsyche) altercoma	19.129	-70.6202
Helicopsyche (Feropsyche) altercoma	19.0831	-70.7564
Helicopsyche (Feropsyche) altercoma	17.8833	-71.25
Helicopsyche (Feropsyche) altercoma	19.8747	-71.6351
Helicopsyche (Feropsyche) altercoma	19.115	-70.6167
Helicopsyche (Feropsyche) altercoma	19.115	-70.6167
Helicopsyche (Feropsyche) altercoma	19.0667	-70.75
Helicopsyche (Feropsyche) altercoma	18.8583	-70.6983
Helicopsyche (Feropsyche) altercoma	19.0667	-70.7017
Helicopsyche (Feropsyche) altercoma	18.3667	-71.5233
Helicopsyche (Feropsyche) altercoma	18.5783	-71.6283
Helicopsyche (Feropsyche) altercoma	18.5683	-71.73
Helicopsyche (Feropsyche) altercoma	19.2483	-71.5294
Helicopsyche (Feropsyche) altercoma	19.35	-71.6167
Helicopsyche (Feropsyche) altercoma	19.7667	-70.8833
Helicopsyche (Feropsyche) altercoma	19.7667	-70.8833
Helicopsyche (Feropsyche) angeloi	-22.0617	-44.6373
Helicopsyche (Feropsyche) angeloi	-22.0617	-44.6373
Helicopsyche (Feropsyche) angeloi	-22.0617	-44.6373
Helicopsyche (Feropsyche) angeloi	-23.6683	-45.8993
Helicopsyche (Feropsyche) angeloi	-22.3867	-42.7324
Helicopsyche (Feropsyche) angeloi	-19.5368	-43.448
Helicopsyche (Feropsyche) angeloi	-18.1453	-43.3693
Helicopsyche (Feropsyche) angulata	10.2422	-67.6414
Helicopsyche (Feropsyche) angulata	10.2422	-67.6414
Helicopsyche (Feropsyche) angulata	10.3491	-67.6843
Helicopsyche (Feropsyche) angulata	8.59997	-71.6941
Helicopsyche (Feropsyche) angulata	10.2807	-67.6323
Helicopsyche (Feropsyche) angulata	8.79797	-70.462
Helicopsyche (Feropsyche) angulata	-0.426389	-77.8375
Helicopsyche (Feropsyche) angulata	3.31539	-76.2296
Helicopsyche (Feropsyche) angulata	6.42606	-72.8669
Helicopsyche (Feropsyche) angulata	6.28897	-75.5652
Helicopsyche (Feropsyche) angulata	10.1625	-63.7931
Helicopsyche (Feropsyche) angulata	9.80597	-70.0883
Helicopsyche (Feropsyche) angulata	9.74567	-69.2769
Helicopsyche (Feropsyche) angulata	10.014	-66.363
Helicopsyche (Feropsyche) angulata	11.1322	-69.6531
Helicopsyche (Feropsyche) angulata	11.1785	-69.5622
Helicopsyche (Feropsyche) angulata	10.8263	-69.1332
Helicopsyche (Feropsyche) angulata	10.1603	-63.7934
Helicopsyche (Feropsyche) apicauda	15.3778	-61.3438
Helicopsyche (Feropsyche) apicauda	16.2025	-61.6572
Helicopsyche (Feropsyche) apicauda	15.4028	-61.4062
Helicopsyche (Feropsyche) apicauda	15.3844	-61.3439
Helicopsyche (Feropsyche) apicauda	15.3844	-61.3439
Helicopsyche (Feropsyche) apicauda	15.3844	-61.3439
Helicopsyche (Feropsyche) apicauda	15.3844	-61.3439
Helicopsyche (Feropsyche) apicauda	15.3844	-61.3439
Helicopsyche (Feropsyche) apicauda	15.3844	-61.3439
Helicopsyche (Feropsyche) apicauda	15.3844	-61.3439
Helicopsyche (Feropsyche) apicauda	15.3844	-61.3439
Helicopsyche (Feropsyche) apicauda	15.3844	-61.3439
Helicopsyche (Feropsyche) apicauda	15.3844	-61.3416
Helicopsyche (Feropsyche) apicauda	15.3844	-61.342
Helicopsyche (Feropsyche) apicauda	15.3844	-61.3467
Helicopsyche (Feropsyche) apicauda	15.3844	-61.3467
Helicopsyche (Feropsyche) apicauda	15.3844	-61.3467
Helicopsyche (Feropsyche) apicauda	15.3844	-61.3467
Helicopsyche (Feropsyche) apicauda	15.3844	-61.3426
Helicopsyche (Feropsyche) apicauda	15.3844	-61.3426
Helicopsyche (Feropsyche) apicauda	15.3844	-61.3426
Helicopsyche (Feropsyche) apicauda	15.3844	-61.343
Helicopsyche (Feropsyche) apicauda	15.3852	-61.3444
Helicopsyche (Feropsyche) apicauda	15.3844	-61.3437
Helicopsyche (Feropsyche) apicauda	15.3844	-61.3444
Helicopsyche (Feropsyche) apicauda	15.3844	-61.3444
Helicopsyche (Feropsyche) apicauda	15.3422	-61.3092
Helicopsyche (Feropsyche) auroa	9.74117	-69.2769
Helicopsyche (Feropsyche) auroa	10.0445	-67.3252
Helicopsyche (Feropsyche) bendego	-21.8764	-41.9153
Helicopsyche (Feropsyche) bendego	-21.8764	-41.9153
Helicopsyche (Feropsyche) bendego	-21.8764	-41.9153
Helicopsyche (Feropsyche) bendego	-21.8764	-41.9153
Helicopsyche (Feropsyche) bendego	-21.8764	-41.9153
Helicopsyche (Feropsyche) bendego	-21.8775	-41.9154
Helicopsyche (Feropsyche) bendego	-21.8767	-41.9122
Helicopsyche (Feropsyche) bendego	-21.8765	-41.9182
Helicopsyche (Feropsyche) bendego	-22.3305	-44.6154
Helicopsyche (Feropsyche) bendego	-21.833	-41.8298
Helicopsyche (Feropsyche) bendego	-21.8142	-41.7567
Helicopsyche (Feropsyche) blancasi	-16.1583	-69.5114
Helicopsyche (Feropsyche) blantoni	8.68333	-79.9
Helicopsyche (Feropsyche) blantoni	9.42722	-78.9758
Helicopsyche (Feropsyche) blantoni	8.91667	-82.2667
Helicopsyche (Feropsyche) borealis	47.6833	-69.7167
Helicopsyche (Feropsyche) borealis	34.0483	-117.324
Helicopsyche (Feropsyche) borealis	34.0483	-117.324
Helicopsyche (Feropsyche) borealis	38.9694	-77.1761
Helicopsyche (Feropsyche) borealis	16.8318	-91.4661
Helicopsyche (Feropsyche) borealis	16.8318	-91.4661
Helicopsyche (Feropsyche) borealis	29.394	-103.106
Helicopsyche (Feropsyche) borealis	29.2797	-103.33
Helicopsyche (Feropsyche) borealis	29.1794	-102.96
Helicopsyche (Feropsyche) borealis	29.1219	-103.407
Helicopsyche (Feropsyche) borealis	29.1982	-103.33
Helicopsyche (Feropsyche) borealis	13.22	-86.26
Helicopsyche (Feropsyche) borealis	38.9986	-77.2539
Helicopsyche (Feropsyche) borealis	10.7731	-85.4461
Helicopsyche (Feropsyche) borealis	10.7731	-85.4489
Helicopsyche (Feropsyche) borealis	10.9581	-85.4969
Helicopsyche (Feropsyche) borealis	10.9581	-85.4969
Helicopsyche (Feropsyche) borealis	10.95	-85.48
Helicopsyche (Feropsyche) borealis	9.89306	-83.6344
Helicopsyche (Feropsyche) borealis	34.7817	-111.888
Helicopsyche (Feropsyche) borealis	30.77	-115.581
Helicopsyche (Feropsyche) borealis	14.9269	-92.2658
Helicopsyche (Feropsyche) borealis	29.1447	-107.878
Helicopsyche (Feropsyche) borealis	14.6653	-92.296
Helicopsyche (Feropsyche) borealis	18.9439	-99.2842
Helicopsyche (Feropsyche) borealis	25.435	-100.15
Helicopsyche (Feropsyche) borealis	24.0314	-99.2753
Helicopsyche (Feropsyche) borealis	18.8567	-96.6614
Helicopsyche (Feropsyche) borealis	18.8567	-96.6614
Helicopsyche (Feropsyche) borealis	24.0314	-99.2753
Helicopsyche (Feropsyche) borealis	25.435	-100.15
Helicopsyche (Feropsyche) borealis	18.9439	-99.2842
Helicopsyche (Feropsyche) borealis	14.6653	-92.296
Helicopsyche (Feropsyche) borealis	29.1447	-107.878
Helicopsyche (Feropsyche) borealis	14.9269	-92.2658
Helicopsyche (Feropsyche) borealis	30.77	-115.581
Helicopsyche (Feropsyche) borealis	14.845	-89.1525
Helicopsyche (Feropsyche) borealis	14.6581	-90.8431
Helicopsyche (Feropsyche) borealis	36.7006	-85.5722
Helicopsyche (Feropsyche) borealis	42.4469	-90.0528
Helicopsyche (Feropsyche) borealis	42.4244	-88.6678
Helicopsyche (Feropsyche) borealis	37.58	-88.4369
Helicopsyche (Feropsyche) borealis	41.1136	-87.87
Helicopsyche (Feropsyche) borealis	37.4981	-88.3278
Helicopsyche (Feropsyche) borealis	41.1619	-87.6603
Helicopsyche (Feropsyche) borealis	41.7069	-87.7711
Helicopsyche (Feropsyche) borealis	40.0758	-87.9128
Helicopsyche (Feropsyche) borealis	41.49	-88.7703
Helicopsyche (Feropsyche) borealis	40.0667	-88.0683
Helicopsyche (Feropsyche) borealis	41.335	-89.0564
Helicopsyche (Feropsyche) borealis	41.2189	-87.2758
Helicopsyche (Feropsyche) borealis	34.31	-87.5003
Helicopsyche (Feropsyche) borealis	34.3289	-87.4686
Helicopsyche (Feropsyche) borealis	34.2778	-87.285
Helicopsyche (Feropsyche) borealis	34.0253	-87.2475
Helicopsyche (Feropsyche) borealis	34.0172	-87.2644
Helicopsyche (Feropsyche) borealis	34.0658	-87.4383
Helicopsyche (Feropsyche) borealis	38.1703	-120.436
Helicopsyche (Feropsyche) borealis	44.1167	-79.15
Helicopsyche (Feropsyche) braziliensis	-10.1831	-48.3336
Helicopsyche (Feropsyche) breviterga	5.93972	-75.0456
Helicopsyche (Feropsyche) breviterga	8.68083	-82.5325
Helicopsyche (Feropsyche) breviterga	8.68083	-82.5325
Helicopsyche (Feropsyche) breviterga	6.06028	-75.505
Helicopsyche (Feropsyche) breviterga	6.25278	-75.6475
Helicopsyche (Feropsyche) breviterga	9.77185	-70.0293
Helicopsyche (Feropsyche) caligata	-39.8194	-73.2808
Helicopsyche (Feropsyche) camuriensis	10.616	-66.715
Helicopsyche (Feropsyche) camuriensis	10.616	-66.715
Helicopsyche (Feropsyche) camuriensis	10.616	-66.715
Helicopsyche (Feropsyche) camuriensis	10.616	-66.715
Helicopsyche (Feropsyche) camuriensis	10.616	-66.715
Helicopsyche (Feropsyche) carajas	-6.04023	-50.2939
Helicopsyche (Feropsyche) catoles	-13.1839	-41.9225
Helicopsyche (Feropsyche) catoles	-13.3068	-41.8552
Helicopsyche (Feropsyche) catoles	-13.3068	-41.8552
Helicopsyche (Feropsyche) catoles	-13.3068	-41.8552
Helicopsyche (Feropsyche) catoles	-22.8445	-42.6158
Helicopsyche (Feropsyche) catoles	-22.6679	-42.5839
Helicopsyche (Feropsyche) catoles	-22.5821	-43.4367
Helicopsyche (Feropsyche) catoles	-22.5673	-43.4454
Helicopsyche (Feropsyche) catoles	-22.452	-43.7758
Helicopsyche (Feropsyche) catoles	-14.4799	-39.1079
Helicopsyche (Feropsyche) catoles	-13.5953	-38.72
Helicopsyche (Feropsyche) catoles	-13.1592	-41.7914
Helicopsyche (Feropsyche) catoles	-12.572	-41.5146
Helicopsyche (Feropsyche) catoles	-12.6227	-41.4866
Helicopsyche (Feropsyche) catoles	-13.3375	-41.3375
Helicopsyche (Feropsyche) catoles	-13.1839	-41.9225
Helicopsyche (Feropsyche) catoles	-13.1839	-41.9225
Helicopsyche (Feropsyche) catoles	-13.306	-41.8878
Helicopsyche (Feropsyche) catoles	-15.3932	-39.1079
Helicopsyche (Feropsyche) catoles	-13.1527	-41.7899
Helicopsyche (Feropsyche) catoles	-13.2931	-41.7464
Helicopsyche (Feropsyche) centrocubana	23.0628	-81.5864
Helicopsyche (Feropsyche) centrocubana	21.6922	-79.1853
Helicopsyche (Feropsyche) centrocubana	22.8364	-82.0136
Helicopsyche (Feropsyche) chilensis	-37.6739	-71.7028
Helicopsyche (Feropsyche) chilensis	-37.6739	-71.7028
Helicopsyche (Feropsyche) chiriquensis	8.91667	-82.2667
Helicopsyche (Feropsyche) chiriquensis	8.91667	-82.2667
Helicopsyche (Feropsyche) chiriquensis	8.91667	-82.2667
Helicopsyche (Feropsyche) chiriquensis	8.91667	-82.2667
Helicopsyche (Feropsyche) chiriquensis	8.91667	-82.2667
Helicopsyche (Feropsyche) chiriquensis	8.91667	-82.2667
Helicopsyche (Feropsyche) chiriquensis	10.16	-83.963
Helicopsyche (Feropsyche) chiriquensis	10.16	-83.939
Helicopsyche (Feropsyche) chiriquensis	10.327	-84.678
Helicopsyche (Feropsyche) chiriquensis	10.216	-84.606
Helicopsyche (Feropsyche) chiriquensis	9.85611	-83.6047
Helicopsyche (Feropsyche) cipoensis	-19.3453	-43.6172
Helicopsyche (Feropsyche) circulata	10.352	-67.68
Helicopsyche (Feropsyche) cochleara	-1.45861	-77.9981
Helicopsyche (Feropsyche) colombiensis	10.4681	-68.0394
Helicopsyche (Feropsyche) comosa	22.4319	-83.7242
Helicopsyche (Feropsyche) comosa	22.7706	-82.9983
Helicopsyche (Feropsyche) comosa	22.7844	-83.0044
Helicopsyche (Feropsyche) comosa	22.4075	-83.8469
Helicopsyche (Feropsyche) cotopaxi	-0.663611	-78.3043
Helicopsyche (Feropsyche) cotopaxi	-0.663611	-78.3043
Helicopsyche (Feropsyche) cotopaxi	-0.663611	-78.3043
Helicopsyche (Feropsyche) cubana	20.6419	-74.9271
Helicopsyche (Feropsyche) cubana	20.3292	-75.5783
Helicopsyche (Feropsyche) cubana	20.3092	-74.4844
Helicopsyche (Feropsyche) cubana	20.3092	-74.4844
Helicopsyche (Feropsyche) cubana	18.4797	-77.6561
Helicopsyche (Feropsyche) cubana	18.4797	-77.6561
Helicopsyche (Feropsyche) cubana	18.3092	-76.9642
Helicopsyche (Feropsyche) curvipalpia	28.8719	-106.073
Helicopsyche (Feropsyche) curvipalpia	28.8719	-106.073
Helicopsyche (Feropsyche) curvipalpia	28.8719	-106.073
Helicopsyche (Feropsyche) curvipalpia	28.8719	-106.073
Helicopsyche (Feropsyche) curvipalpia	28.8719	-106.073
Helicopsyche (Feropsyche) curvipalpia	28.8719	-106.073
Helicopsyche (Feropsyche) dampfi	15.1989	-92.3511
Helicopsyche (Feropsyche) dampfi	15.1989	-92.3511
Helicopsyche (Feropsyche) dampfi	10.96	-85.5
Helicopsyche (Feropsyche) dampfi	10.96	-85.5
Helicopsyche (Feropsyche) dampfi	10.8947	-85.5592
Helicopsyche (Feropsyche) dampfi	10.8947	-85.5592
Helicopsyche (Feropsyche) dampfi	10.8947	-85.5592
Helicopsyche (Feropsyche) dampfi	10.9569	-85.495
Helicopsyche (Feropsyche) dampfi	10.9528	-85.4903
Helicopsyche (Feropsyche) dampfi	10.9528	-85.4903
Helicopsyche (Feropsyche) dampfi	10.3	-84.74
Helicopsyche (Feropsyche) dampfi	10.216	-84.607
Helicopsyche (Feropsyche) dampfi	10.216	-84.607
Helicopsyche (Feropsyche) dampfi	10.168	-84.326
Helicopsyche (Feropsyche) dampfi	10.945	-85.413
Helicopsyche (Feropsyche) dampfi	12.9353	-85.9164
Helicopsyche (Feropsyche) dampfi	14.5033	-90.9414
Helicopsyche (Feropsyche) daome	-22.4352	-43.2592
Helicopsyche (Feropsyche) daome	-22.4372	-43.2604
Helicopsyche (Feropsyche) daome	-22.4372	-43.2604
Helicopsyche (Feropsyche) daome	-22.4372	-43.2604
Helicopsyche (Feropsyche) daome	-22.4333	-43.2576
Helicopsyche (Feropsyche) daome	-22.4553	-44.6122
Helicopsyche (Feropsyche) diamantina	-12.4622	-41.4169
Helicopsyche (Feropsyche) diamantina	-10.4786	-40.2075
Helicopsyche (Feropsyche) diamantina	-13.0867	-41.8533
Helicopsyche (Feropsyche) diamantina	-12.9975	-41.3489
Helicopsyche (Feropsyche) diamantina	-12.572	-41.5146
Helicopsyche (Feropsyche) diamantina	-12.5428	-41.5183
Helicopsyche (Feropsyche) diamantina	-12.9992	-41.3472
Helicopsyche (Feropsyche) diamantina	-12.9928	-41.3408
Helicopsyche (Feropsyche) diamantina	-12.9505	-41.2769
Helicopsyche (Feropsyche) diamantina	-12.9962	-41.3278
Helicopsyche (Feropsyche) diamantina	-12.9991	-41.3327
Helicopsyche (Feropsyche) diamantina	-12.9505	-41.2769
Helicopsyche (Feropsyche) diamantina	-12.891	-41.3167
Helicopsyche (Feropsyche) diamantina	-12.891	-41.3167
Helicopsyche (Feropsyche) diamantina	-13.1991	-41.956
Helicopsyche (Feropsyche) dinoprata	-21.8753	-41.915
Helicopsyche (Feropsyche) dinoprata	-21.8766	-41.9153
Helicopsyche (Feropsyche) dinoprata	-21.8775	-41.9154
Helicopsyche (Feropsyche) dinoprata	-21.8775	-41.9154
Helicopsyche (Feropsyche) dinoprata	-21.8775	-41.9154
Helicopsyche (Feropsyche) dinoprata	-23.0418	-44.6959
Helicopsyche (Feropsyche) dinoprata	-22.8994	-43.9876
Helicopsyche (Feropsyche) dinoprata	-22.4553	-44.6122
Helicopsyche (Feropsyche) dinoprata	-22.3305	-44.6154
Helicopsyche (Feropsyche) dinoprata	-22.4209	-42.7389
Helicopsyche (Feropsyche) dinoprata	-12.8703	-39.4769
Helicopsyche (Feropsyche) dinoprata	-13.5806	-39.7047
Helicopsyche (Feropsyche) dinoprata	-15.4214	-39.5669
Helicopsyche (Feropsyche) dinoprata	-13.1364	-39.6628
Helicopsyche (Feropsyche) disjuncta	10.7138	-61.961
Helicopsyche (Feropsyche) dominicana	18.8583	-70.6983
Helicopsyche (Feropsyche) dominicana	19.1235	-70.6148
Helicopsyche (Feropsyche) dominicana	18.843	-70.6771
Helicopsyche (Feropsyche) dominicana	19.1588	-70.5681
Helicopsyche (Feropsyche) dominicana	18.17	-71.7397
Helicopsyche (Feropsyche) dominicana	19.1244	-70.6263
Helicopsyche (Feropsyche) dominicana	18.8786	-70.7456
Helicopsyche (Feropsyche) dominicana	19.2472	-71.5325
Helicopsyche (Feropsyche) dominicana	19.1111	-70.6089
Helicopsyche (Feropsyche) dominicana	19.1256	-70.6139
Helicopsyche (Feropsyche) dominicana	17.9144	-70.2891
Helicopsyche (Feropsyche) dominicana	19.1842	-69.2256
Helicopsyche (Feropsyche) dominicana	18.65	-70.6
Helicopsyche (Feropsyche) dominicana	19.115	-70.6167
Helicopsyche (Feropsyche) dominicana	19.115	-70.6167
Helicopsyche (Feropsyche) dominicana	19.015	-70.5583
Helicopsyche (Feropsyche) dominicana	19.0733	-70.7517
Helicopsyche (Feropsyche) dominicana	18.85	-70.7167
Helicopsyche (Feropsyche) dominicana	19.8613	-70.8613
Helicopsyche (Feropsyche) dominicana	19.0659	-70.8594
Helicopsyche (Feropsyche) dominicana	19.0659	-70.8594
Helicopsyche (Feropsyche) dominicana	19.0737	-70.8204
Helicopsyche (Feropsyche) dominicana	19.0667	-70.75
Helicopsyche (Feropsyche) dominicana	18.5683	-71.73
Helicopsyche (Feropsyche) dominicana	19.2483	-71.5294
Helicopsyche (Feropsyche) dominicana	19.35	-71.6167
Helicopsyche (Feropsyche) dominicana	18.5833	-71.1833
Helicopsyche (Feropsyche) dominicana	19.7667	-70.8833
Helicopsyche (Feropsyche) dominicana	19.7667	-70.8833
Helicopsyche (Feropsyche) dominicana	18.9689	-70.4322
Helicopsyche (Feropsyche) dorsocurvata	9.72	-83.78
Helicopsyche (Feropsyche) extensa	-13	-71.3
Helicopsyche (Feropsyche) extensa	-13	-71.3
Helicopsyche (Feropsyche) extensa	-12.995	-71.4325
Helicopsyche (Feropsyche) extensa	-12.995	-71.4325
Helicopsyche (Feropsyche) extensa	-12.995	-71.4325
Helicopsyche (Feropsyche) extensa	10.014	-66.363
Helicopsyche (Feropsyche) falcigona	21.7506	-82.757
Helicopsyche (Feropsyche) falcigona	21.7506	-82.757
Helicopsyche (Feropsyche) falcigona	22.6139	-83.6819
Helicopsyche (Feropsyche) falcigona	22.4075	-83.8469
Helicopsyche (Feropsyche) falcigona	21.7083	-82.8219
Helicopsyche (Feropsyche) falcigona	20.3453	-74.7408
Helicopsyche (Feropsyche) falcigona	20.4581	-74.7336
Helicopsyche (Feropsyche) fistulata	6.18153	-75.3683
Helicopsyche (Feropsyche) fistulata	6.18153	-75.3683
Helicopsyche (Feropsyche) fistulata	8.58278	-71.1899
Helicopsyche (Feropsyche) fistulata	8.79797	-70.462
Helicopsyche (Feropsyche) fistulata	8.57147	-71.3031
Helicopsyche (Feropsyche) fistulata	6.39686	-75.6541
Helicopsyche (Feropsyche) fistulata	6.32511	-75.5567
Helicopsyche (Feropsyche) fistulata	6.06028	-75.505
Helicopsyche (Feropsyche) fistulata	6.2125	-75.5
Helicopsyche (Feropsyche) fistulata	6.2125	-75.5
Helicopsyche (Feropsyche) fistulata	6.29425	-75.5011
Helicopsyche (Feropsyche) fistulata	6.29425	-75.5011
Helicopsyche (Feropsyche) fistulata	4.93017	-76.366
Helicopsyche (Feropsyche) fistulata	6.06861	-75.6322
Helicopsyche (Feropsyche) fistulata	5.34819	-75.8179
Helicopsyche (Feropsyche) flinti	-27.1634	-52.4271
Helicopsyche (Feropsyche) fridae	9.16111	-79.8408
Helicopsyche (Feropsyche) fridae	9.16111	-79.8408
Helicopsyche (Feropsyche) fridae	9.16111	-79.8408
Helicopsyche (Feropsyche) fridae	9.16111	-79.8408
Helicopsyche (Feropsyche) fridae	9.16111	-79.8408
Helicopsyche (Feropsyche) fridae	9.16111	-79.8408
Helicopsyche (Feropsyche) fridae	9.16111	-79.8408
Helicopsyche (Feropsyche) fridae	9.16111	-79.8408
Helicopsyche (Feropsyche) fridae	9.16111	-79.8408
Helicopsyche (Feropsyche) fridae	9.16111	-79.8408
Helicopsyche (Feropsyche) fridae	9.16111	-79.8408
Helicopsyche (Feropsyche) fridae	9.16111	-79.8408
Helicopsyche (Feropsyche) fridae	9.16111	-79.8408
Helicopsyche (Feropsyche) fridae	9.16111	-79.8408
Helicopsyche (Feropsyche) fridae	9.16111	-79.8408
Helicopsyche (Feropsyche) fridae	9.16111	-79.8408
Helicopsyche (Feropsyche) fridae	9.16111	-79.8408
Helicopsyche (Feropsyche) fridae	9.16111	-79.8408
Helicopsyche (Feropsyche) fridae	9.16111	-79.8408
Helicopsyche (Feropsyche) fridae	9.16111	-79.8408
Helicopsyche (Feropsyche) fridae	9.16111	-79.8408
Helicopsyche (Feropsyche) fridae	9.16111	-79.8408
Helicopsyche (Feropsyche) fridae	9.16111	-79.8408
Helicopsyche (Feropsyche) fridae	9.16111	-79.8408
Helicopsyche (Feropsyche) fridae	9.16111	-79.8408
Helicopsyche (Feropsyche) fridae	9.16111	-79.8408
Helicopsyche (Feropsyche) fridae	9.16111	-79.8408
Helicopsyche (Feropsyche) fridae	9.16111	-79.8408
Helicopsyche (Feropsyche) fridae	9.16111	-79.8408
Helicopsyche (Feropsyche) fridae	9.16111	-79.8408
Helicopsyche (Feropsyche) fridae	9.16111	-79.8408
Helicopsyche (Feropsyche) fridae	9.16111	-79.8408
Helicopsyche (Feropsyche) fridae	9.16111	-79.8408
Helicopsyche (Feropsyche) fridae	9.16111	-79.8408
Helicopsyche (Feropsyche) fridae	9.16111	-79.8408
Helicopsyche (Feropsyche) fridae	9.16111	-79.8408
Helicopsyche (Feropsyche) fridae	9.16111	-79.8408
Helicopsyche (Feropsyche) fridae	9.16111	-79.8408
Helicopsyche (Feropsyche) fridae	9.16111	-79.8408
Helicopsyche (Feropsyche) fridae	9.16111	-79.8408
Helicopsyche (Feropsyche) fridae	9.16111	-79.8408
Helicopsyche (Feropsyche) fridae	9.16111	-79.8408
Helicopsyche (Feropsyche) fridae	9.28139	-79.4764
Helicopsyche (Feropsyche) golfitoensis	8.65	-83.1167
Helicopsyche (Feropsyche) granpiedrana	20.011	-75.6269
Helicopsyche (Feropsyche) granpiedrana	20.011	-75.6269
Helicopsyche (Feropsyche) granpiedrana	20.011	-75.6269
Helicopsyche (Feropsyche) grenadensis	12.131	-61.6595
Helicopsyche (Feropsyche) grenadensis	12.131	-61.6595
Helicopsyche (Feropsyche) grenadensis	9.80597	-70.0883
Helicopsyche (Feropsyche) grenadensis	10.8626	-69.2183
Helicopsyche (Feropsyche) grenadensis	10.7795	-69.2029
Helicopsyche (Feropsyche) grenadensis	10.7795	-69.2029
Helicopsyche (Feropsyche) grenadensis	10.8264	-69.1332
Helicopsyche (Feropsyche) guadeloupensis	16.1866	-61.6371
Helicopsyche (Feropsyche) guadeloupensis	16.1866	-61.6371
Helicopsyche (Feropsyche) guadeloupensis	16.2139	-61.6519
Helicopsyche (Feropsyche) guadeloupensis	16.2122	-61.6522
Helicopsyche (Feropsyche) guadeloupensis	16.1772	-61.6558
Helicopsyche (Feropsyche) guadeloupensis	16.1756	-61.6933
Helicopsyche (Feropsyche) guadeloupensis	16.13	-61.5972
Helicopsyche (Feropsyche) guadeloupensis	16.1786	-61.6808
Helicopsyche (Feropsyche) guadeloupensis	14.6458	-61.0442
Helicopsyche (Feropsyche) guadeloupensis	14.6458	-61.0442
Helicopsyche (Feropsyche) guadeloupensis	14.705	-61.1344
Helicopsyche (Feropsyche) guadeloupensis	14.705	-61.1344
Helicopsyche (Feropsyche) guadeloupensis	14.8172	-61.0297
Helicopsyche (Feropsyche) guadeloupensis	14.6458	-61.0442
Helicopsyche (Feropsyche) guadeloupensis	14.6972	-61.1086
Helicopsyche (Feropsyche) guadeloupensis	14.7772	-61.1331
Helicopsyche (Feropsyche) guadeloupensis	13.9333	-61.05
Helicopsyche (Feropsyche) guadeloupensis	15.3975	-61.4253
Helicopsyche (Feropsyche) guara	-27.0058	-49.1108
Helicopsyche (Feropsyche) guara	-27.0058	-49.1108
Helicopsyche (Feropsyche) guara	-27.0058	-49.1108
Helicopsyche (Feropsyche) guara	-26.8062	-49.0411
Helicopsyche (Feropsyche) guara	-27.0058	-49.1117
Helicopsyche (Feropsyche) guara	-27.0059	-49.1116
Helicopsyche (Feropsyche) guara	-27.0059	-49.1116
Helicopsyche (Feropsyche) guara	-27.0059	-49.1116
Helicopsyche (Feropsyche) guara	-15.1112	-44.2414
Helicopsyche (Feropsyche) guara	-15.1112	-44.2414
Helicopsyche (Feropsyche) guara	-15.1112	-44.2414
Helicopsyche (Feropsyche) guara	-13.3761	-40.4894
Helicopsyche (Feropsyche) guara	-11.6144	-37.6464
Helicopsyche (Feropsyche) guara	-15.4214	-39.5669
Helicopsyche (Feropsyche) guara	-12.5947	-38.8994
Helicopsyche (Feropsyche) guariru	-12.8592	-39.4669
Helicopsyche (Feropsyche) guariru	-12.859	-39.4665
Helicopsyche (Feropsyche) guariru	-12.9627	-39.4536
Helicopsyche (Feropsyche) guariru	-12.859	-39.4665
Helicopsyche (Feropsyche) guariru	-12.9626	-39.4487
Helicopsyche (Feropsyche) guariru	-12.96	-39.4486
Helicopsyche (Feropsyche) guariru	-21.7204	-43.9093
Helicopsyche (Feropsyche) guariru	-12.9597	-39.4486
Helicopsyche (Feropsyche) guariru	-12.9609	-39.4483
Helicopsyche (Feropsyche) hageni	19.9972	-76.8449
Helicopsyche (Feropsyche) hageni	19.9972	-76.8449
Helicopsyche (Feropsyche) hageni	18.1544	-71.7572
Helicopsyche (Feropsyche) hageni	21.1492	-77.3811
Helicopsyche (Feropsyche) haitiensis	18.3727	-71.9727
Helicopsyche (Feropsyche) helicoidella	-12.5797	-41.7006
Helicopsyche (Feropsyche) incisa	14.6653	-92.296
Helicopsyche (Feropsyche) incisa	14.6653	-92.296
Helicopsyche (Feropsyche) incisa	14.6653	-92.296
Helicopsyche (Feropsyche) incisa	14.6653	-92.296
Helicopsyche (Feropsyche) incisa	13.28	-85.55
Helicopsyche (Feropsyche) incisa	9.778	-84.531
Helicopsyche (Feropsyche) incisa	9.778	-84.531
Helicopsyche (Feropsyche) incisa	8.79	-82.97
Helicopsyche (Feropsyche) incisa	8.79	-82.97
Helicopsyche (Feropsyche) incisa	8.79	-82.97
Helicopsyche (Feropsyche) incisa	8.582	-83.709
Helicopsyche (Feropsyche) incisa	10.862	-85.428
Helicopsyche (Feropsyche) incisa	9.69	-83.76
Helicopsyche (Feropsyche) incisa	9.69	-83.76
Helicopsyche (Feropsyche) incisa	9.704	-83.783
Helicopsyche (Feropsyche) incisa	9.72	-83.78
Helicopsyche (Feropsyche) incisa	9.72	-83.78
Helicopsyche (Feropsyche) incisa	9.72	-83.78
Helicopsyche (Feropsyche) incisa	9.72	-83.78
Helicopsyche (Feropsyche) incisa	10.204	-84.316
Helicopsyche (Feropsyche) incisa	10.269	-84.26
Helicopsyche (Feropsyche) incisa	8.87389	-82.5536
Helicopsyche (Feropsyche) incisa	8.87389	-82.5536
Helicopsyche (Feropsyche) incisa	8.91667	-82.2667
Helicopsyche (Feropsyche) incisa	8.91667	-82.2667
Helicopsyche (Feropsyche) incisa	8.91667	-82.2667
Helicopsyche (Feropsyche) incisa	8.91667	-82.2667
Helicopsyche (Feropsyche) incisa	16.9019	-93.0633
Helicopsyche (Feropsyche) incisa	16.0667	-93.9383
Helicopsyche (Feropsyche) incisa	16.0667	-93.9383
Helicopsyche (Feropsyche) incisa	16.9019	-93.0633
Helicopsyche (Feropsyche) inflata	-6.04023	-50.2939
Helicopsyche (Feropsyche) imperial	-15.5615	-48.1057
Helicopsyche (Feropsyche) imperial	-15.5514	-48.1061
Helicopsyche (Feropsyche) johansoni	-2.93027	-59.9739
Helicopsyche (Feropsyche) johansoni	-2.95466	-59.9367
Helicopsyche (Feropsyche) johansoni	-2.98156	-59.9068
Helicopsyche (Feropsyche) johansoni	-2.91905	-59.9124
Helicopsyche (Feropsyche) kalaom	18.8428	-70.6761
Helicopsyche (Feropsyche) kalaom	19.0659	-70.8594
Helicopsyche (Feropsyche) kalaom	19.0659	-70.8594
Helicopsyche (Feropsyche) kalaom	19.2351	-70.5811
Helicopsyche (Feropsyche) kalaom	18.65	-70.6
Helicopsyche (Feropsyche) kalaom	18.6667	-70.6
Helicopsyche (Feropsyche) kalaom	18.1167	-71.5833
Helicopsyche (Feropsyche) kingstona	18.0333	-76.8865
Helicopsyche (Feropsyche) krenak	-19.8674	-40.5595
Helicopsyche (Feropsyche) krenak	-19.8674	-40.5595
Helicopsyche (Feropsyche) lambda	-26.3615	-54.6264
Helicopsyche (Feropsyche) lambda	-26.4731	-54.3672
Helicopsyche (Feropsyche) laneblina	0.85	-65.9667
Helicopsyche (Feropsyche) lara	9.60678	-70.0696
Helicopsyche (Feropsyche) lara	9.60678	-70.0696
Helicopsyche (Feropsyche) lara	9.60439	-70.0694
Helicopsyche (Feropsyche) lara	9.60439	-70.0694
Helicopsyche (Feropsyche) lara	9.60439	-70.0694
Helicopsyche (Feropsyche) lazzariae	-25.8389	-49.0555
Helicopsyche (Feropsyche) lewalleni	13.4869	-89.3257
Helicopsyche (Feropsyche) lewalleni	13.4869	-89.3257
Helicopsyche (Feropsyche) lewalleni	9.775	-84.605
Helicopsyche (Feropsyche) lewalleni	8.482	-83.589
Helicopsyche (Feropsyche) lewalleni	9.97764	-84.8297
Helicopsyche (Feropsyche) lewalleni	10.16	-83.939
Helicopsyche (Feropsyche) lewalleni	10.983	-85.539
Helicopsyche (Feropsyche) limnella	36.1638	-94.0085
Helicopsyche (Feropsyche) limnella	34.7848	-94.2447
Helicopsyche (Feropsyche) limnella	34.4609	-94.6363
Helicopsyche (Feropsyche) limnella	34.5388	-94.1024
Helicopsyche (Feropsyche) limnella	34.2869	-94.4445
Helicopsyche (Feropsyche) limnella	34.5235	-94.4277
Helicopsyche (Feropsyche) limnella	34.4145	-93.6022
Helicopsyche (Feropsyche) limnella	34.3753	-93.8769
Helicopsyche (Feropsyche) limnella	34.5698	-93.1903
Helicopsyche (Feropsyche) linabena	0.966667	-65.95
Helicopsyche (Feropsyche) linabena	0.966667	-65.95
Helicopsyche (Feropsyche) linguata	8.91667	-82.2667
Helicopsyche (Feropsyche) lutea	18.5075	-69.9415
Helicopsyche (Feropsyche) luziae	-21.8305	-41.8597
Helicopsyche (Feropsyche) luziae	-21.8305	-41.8597
Helicopsyche (Feropsyche) luziae	-22.4274	-43.2809
Helicopsyche (Feropsyche) maculisternum	0.713833	-61.961
Helicopsyche (Feropsyche) maculisternum	0.713833	-61.961
Helicopsyche (Feropsyche) maculisternum	10.5917	-61.2642
Helicopsyche (Feropsyche) maculisternum	10.7361	-61.5373
Helicopsyche (Feropsyche) maculisternum	10.7558	-61.4425
Helicopsyche (Feropsyche) maculisternum	10.7078	-61.2881
Helicopsyche (Feropsyche) maculisternum	10.7333	-61.5333
Helicopsyche (Feropsyche) maculisternum	0.713833	-61.961
Helicopsyche (Feropsyche) manaos	-2.98156	-59.9068
Helicopsyche (Feropsyche) manaos	-2.95264	-59.9582
Helicopsyche (Feropsyche) manaos	-2.95264	-59.9082
Helicopsyche (Feropsyche) mateusi	-12.4622	-41.4169
Helicopsyche (Feropsyche) mateusi	-12.4622	-41.4169
Helicopsyche (Feropsyche) mateusi	-12.4622	-41.4169
Helicopsyche (Feropsyche) mateusi	-12.4622	-41.4169
Helicopsyche (Feropsyche) mateusi	-12.5881	-41.3934
Helicopsyche (Feropsyche) melanochaeta	18.155	-71.76
Helicopsyche (Feropsyche) melanochaeta	18.155	-71.76
Helicopsyche (Feropsyche) melanochaeta	18.155	-71.76
Helicopsyche (Feropsyche) melanochaeta	18.155	-71.76
Helicopsyche (Feropsyche) melanochaeta	18.1681	-71.7656
Helicopsyche (Feropsyche) melanochaeta	18.9436	-68.8069
Helicopsyche (Feropsyche) melanochaeta	18.05	-71.2
Helicopsyche (Feropsyche) melanochaeta	18.05	-71.2
Helicopsyche (Feropsyche) merida	8.79617	-70.8321
Helicopsyche (Feropsyche) merida	8.79617	-70.8321
Helicopsyche (Feropsyche) merida	8.78639	-70.8069
Helicopsyche (Feropsyche) merida	8.78639	-70.8069
Helicopsyche (Feropsyche) merida	8.78639	-70.8069
Helicopsyche (Feropsyche) merida	8.56417	-70.9387
Helicopsyche (Feropsyche) mexicana	18.9672	-99.3014
Helicopsyche (Feropsyche) mexicana	18.9672	-99.3014
Helicopsyche (Feropsyche) mexicana	18.9672	-99.3014
Helicopsyche (Feropsyche) mexicana	18.9672	-99.3014
Helicopsyche (Feropsyche) mexicana	18.9672	-99.3014
Helicopsyche (Feropsyche) mexicana	18.9672	-99.3014
Helicopsyche (Feropsyche) mexicana	18.9672	-99.3014
Helicopsyche (Feropsyche) mexicana	18.9672	-99.3014
Helicopsyche (Feropsyche) mexicana	18.9672	-99.3014
Helicopsyche (Feropsyche) mexicana	18.9672	-99.3014
Helicopsyche (Feropsyche) mexicana	18.9672	-99.3014
Helicopsyche (Feropsyche) mexicana	18.9672	-99.3014
Helicopsyche (Feropsyche) mexicana	34.1681	-109.998
Helicopsyche (Feropsyche) mexicana	34.1681	-109.998
Helicopsyche (Feropsyche) mexicana	34.1681	-109.998
Helicopsyche (Feropsyche) mexicana	32.9109	-109.916
Helicopsyche (Feropsyche) mexicana	32.9109	-109.916
Helicopsyche (Feropsyche) mexicana	31.89	-109.196
Helicopsyche (Feropsyche) mexicana	31.89	-109.196
Helicopsyche (Feropsyche) mexicana	34.9122	-111.726
Helicopsyche (Feropsyche) mexicana	34.9122	-111.726
Helicopsyche (Feropsyche) mexicana	33.3597	-108.066
Helicopsyche (Feropsyche) mexicana	34.9125	-111.727
Helicopsyche (Feropsyche) mexicana	31.8986	-109.162
Helicopsyche (Feropsyche) mexicana	31.8839	-109.206
Helicopsyche (Feropsyche) mexicana	34.9122	-111.726
Helicopsyche (Feropsyche) mexicana	32.9109	-109.916
Helicopsyche (Feropsyche) mexicana	28.8719	-106.073
Helicopsyche (Feropsyche) mexicana	19.7092	-100.935
Helicopsyche (Feropsyche) mexicana	30.0667	-108.25
Helicopsyche (Feropsyche) mexicana	19.2772	-99.2822
Helicopsyche (Feropsyche) mexicana	23.5619	-105.848
Helicopsyche (Feropsyche) mexicana	19.5667	-101.706
Helicopsyche (Feropsyche) mexicana	19.453	-101.885
Helicopsyche (Feropsyche) mexicana	23.5619	-105.848
Helicopsyche (Feropsyche) mexicana	19.453	-101.885
Helicopsyche (Feropsyche) mexicana	19.5667	-101.706
Helicopsyche (Feropsyche) mexicana	19.7092	-100.935
Helicopsyche (Feropsyche) mexicana	19.2772	-99.2822
Helicopsyche (Feropsyche) mexicana	30.0667	-108.25
Helicopsyche (Feropsyche) mexicana	28.8719	-106.073
Helicopsyche (Feropsyche) mexicana	31.3693	-110.936
Helicopsyche (Feropsyche) miltonsantosi	-14.3763	-43.0386
Helicopsyche (Feropsyche) miltonsantosi	-14.3763	-43.0386
Helicopsyche (Feropsyche) miltonsantosi	-14.3763	-43.0386
Helicopsyche (Feropsyche) miltonsantosi	-13.2919	-41.7464
Helicopsyche (Feropsyche) miltonsantosi	-13.3204	-41.8675
Helicopsyche (Feropsyche) minima	18.2812	-65.7864
Helicopsyche (Feropsyche) minima	18.3497	-66.1658
Helicopsyche (Feropsyche) minima	18.2372	-66.1583
Helicopsyche (Feropsyche) minima	18.2803	-67.135
Helicopsyche (Feropsyche) minima	18.17	-66.9856
Helicopsyche (Feropsyche) minima	18.17	-66.9856
Helicopsyche (Feropsyche) minima	18.1791	-66.9804
Helicopsyche (Feropsyche) minima	18.3214	-65.8194
Helicopsyche (Feropsyche) minima	14.115	-83.83
Helicopsyche (Feropsyche) minuscula	-13.8069	-71.0774
Helicopsyche (Feropsyche) molesta	18.4332	-78.1465
Helicopsyche (Feropsyche) molesta	18.4332	-78.1465
Helicopsyche (Feropsyche) monda	-21.4683	-46.4036
Helicopsyche (Feropsyche) monda	-14.4968	-39.1314
Helicopsyche (Feropsyche) monda	-12.85	-39.48
Helicopsyche (Feropsyche) monda	-12.85	-39.48
Helicopsyche (Feropsyche) monda	-13.1092	-41.8391
Helicopsyche (Feropsyche) monda	-13.3375	-41.3375
Helicopsyche (Feropsyche) monda	-13.2912	-41.9008
Helicopsyche (Feropsyche) monda	-13.8235	-39.1722
Helicopsyche (Feropsyche) monda	-15.3931	-39.5639
Helicopsyche (Feropsyche) monda	-15.3882	-39.5656
Helicopsyche (Feropsyche) monda	-25.562	-54.6326
Helicopsyche (Feropsyche) monda	-27.1634	-52.4271
Helicopsyche (Feropsyche) monda	-27.3156	-54.2061
Helicopsyche (Feropsyche) monda	-26.4008	-54.694
Helicopsyche (Feropsyche) monda	5.56167	-67.5952
Helicopsyche (Feropsyche) monda	-22.3355	-44.6158
Helicopsyche (Feropsyche) monda	-22.4599	-44.5996
Helicopsyche (Feropsyche) monda	-22.3131	-44.6136
Helicopsyche (Feropsyche) monda	-9.22081	-43.489
Helicopsyche (Feropsyche) montana	23.6344	-102.555
Helicopsyche (Feropsyche) muelleri	-27.2308	-50.2231
Helicopsyche (Feropsyche) muelleri	-8.11408	-76.5337
Helicopsyche (Feropsyche) muelleri	-26.7928	-65.3161
Helicopsyche (Feropsyche) muelleri	-5.06719	-76.0013
Helicopsyche (Feropsyche) neblinensis	-0.85	-66.1667
Helicopsyche (Feropsyche) neblinensis	-0.85	-66.1667
Helicopsyche (Feropsyche) neblinensis	-0.85	-66.1667
Helicopsyche (Feropsyche) neblinensis	-0.85	-66.1667
Helicopsyche (Feropsyche) neblinensis	-0.85	-66.1667
Helicopsyche (Feropsyche) neblinensis	-0.85	-66.1667
Helicopsyche (Feropsyche) neblinensis	-0.85	-66.1667
Helicopsyche (Feropsyche) neblinensis	-0.85	-66.1667
Helicopsyche (Feropsyche) neblinensis	-0.85	-66.1667
Helicopsyche (Feropsyche) neblinensis	-0.833333	-66.1622
Helicopsyche (Feropsyche) neblinensis	-0.833333	-66.1622
Helicopsyche (Feropsyche) neblinensis	-0.833333	-66.1622
Helicopsyche (Feropsyche) nigrisensilla	18.7911	-70.7381
Helicopsyche (Feropsyche) nigrisensilla	18.7911	-70.7381
Helicopsyche (Feropsyche) nigrisensilla	18.7911	-70.7381
Helicopsyche (Feropsyche) nigrisensilla	18.65	-70.6
Helicopsyche (Feropsyche) nigrisensilla	18.6667	-70.6
Helicopsyche (Feropsyche) nigrisensilla	18.7	-70.6
Helicopsyche (Feropsyche) nigrisensilla	18.8333	-70.7
Helicopsyche (Feropsyche) nigrisensilla	18.85	-70.7167
Helicopsyche (Feropsyche) nigrisensilla	18.8617	-70.6833
Helicopsyche (Feropsyche) obscura	-26.7525	-65.5228
Helicopsyche (Feropsyche) obscura	-26.7525	-65.5228
Helicopsyche (Feropsyche) obscura	-26.7013	-65.5247
Helicopsyche (Feropsyche) occidentale	22.7742	-82.9972
Helicopsyche (Feropsyche) occidentale	22.7742	-82.9972
Helicopsyche (Feropsyche) occidentale	22.7742	-82.9972
Helicopsyche (Feropsyche) occidentale	22.7706	-82.9983
Helicopsyche (Feropsyche) ochthephila	18.0822	-76.7358
Helicopsyche (Feropsyche) ochthephila	18.0822	-76.7358
Helicopsyche (Feropsyche) ochthephila	18.0822	-76.7358
Helicopsyche (Feropsyche) ochthephila	18.0892	-76.7683
Helicopsyche (Feropsyche) ochthephila	18.0892	-76.7683
Helicopsyche (Feropsyche) ochthephila	18.1333	-76.6333
Helicopsyche (Feropsyche) paprockii	-19.3442	-43.6075
Helicopsyche (Feropsyche) parahageni	18.0317	-71.14
Helicopsyche (Feropsyche) parahageni	18.0317	-71.14
Helicopsyche (Feropsyche) parahageni	18.155	-71.76
Helicopsyche (Feropsyche) parahageni	18.155	-71.76
Helicopsyche (Feropsyche) parahageni	18.155	-71.76
Helicopsyche (Feropsyche) parahageni	18.15	-71.7667
Helicopsyche (Feropsyche) parahageni	18.5783	-71.6167
Helicopsyche (Feropsyche) parahageni	18.0333	-71.2
Helicopsyche (Feropsyche) parahageni	18.025	-71.1933
Helicopsyche (Feropsyche) parahageni	18.05	-71.2
Helicopsyche (Feropsyche) paralimnella	34.784	-82.9388
Helicopsyche (Feropsyche) paucispina	23.0628	-81.5864
Helicopsyche (Feropsyche) paucispina	22.6044	-83.7253
Helicopsyche (Feropsyche) paulofreirei	-13.8225	-39.2033
Helicopsyche (Feropsyche) paulofreirei	-13.8225	-39.2033
Helicopsyche (Feropsyche) paulofreirei	-13.8231	-39.1725
Helicopsyche (Feropsyche) paulofreirei	-13.8237	-39.203
Helicopsyche (Feropsyche) perija	10.051	-72.712
Helicopsyche (Feropsyche) perija	7.95686	-72.0732
Helicopsyche (Feropsyche) peruana	-11.8509	-76.3858
Helicopsyche (Feropsyche) petri	-22.4248	-42.0392
Helicopsyche (Feropsyche) petri	-22.4248	-42.0392
Helicopsyche (Feropsyche) petri	-22.4248	-42.0392
Helicopsyche (Feropsyche) petri	-22.5857	-43.4373
Helicopsyche (Feropsyche) petri	-22.5888	-43.4411
Helicopsyche (Feropsyche) petri	-22.5214	-43.4317
Helicopsyche (Feropsyche) petri	-15.1712	-39.0613
Helicopsyche (Feropsyche) pietia	30.7222	-115.105
Helicopsyche (Feropsyche) pietia	30.7222	-115.105
Helicopsyche (Feropsyche) pietia	30.7222	-115.105
Helicopsyche (Feropsyche) pietia	30.7222	-115.105
Helicopsyche (Feropsyche) pietia	30.7222	-115.105
Helicopsyche (Feropsyche) pietia	30.7222	-115.105
Helicopsyche (Feropsyche) pietia	30.7222	-115.105
Helicopsyche (Feropsyche) pietia	30.7222	-115.105
Helicopsyche (Feropsyche) pietia	31.9297	-109.382
Helicopsyche (Feropsyche) pietia	34.9961	-111.738
Helicopsyche (Feropsyche) pietia	34.9981	-111.758
Helicopsyche (Feropsyche) pietia	30.7222	-115.105
Helicopsyche (Feropsyche) pietia	34.9125	-111.727
Helicopsyche (Feropsyche) piroa	29.4239	-98.4881
Helicopsyche (Feropsyche) piroa	28.915	-97.7931
Helicopsyche (Feropsyche) piroa	13.73	-85.02
Helicopsyche (Feropsyche) piroa	11.36	-85.8
Helicopsyche (Feropsyche) piroa	13.22	-86.26
Helicopsyche (Feropsyche) piroa	34.3378	-94.0156
Helicopsyche (Feropsyche) piroa	35.8892	-94.9469
Helicopsyche (Feropsyche) piroa	29.8792	-97.9319
Helicopsyche (Feropsyche) piroa	29.8792	-97.9319
Helicopsyche (Feropsyche) piroa	29.5931	-97.5858
Helicopsyche (Feropsyche) piroa	10.4586	-85.1239
Helicopsyche (Feropsyche) piroa	25.8156	-100.091
Helicopsyche (Feropsyche) piroa	25.8156	-100.091
Helicopsyche (Feropsyche) piroa	25.8156	-100.091
Helicopsyche (Feropsyche) piroa	25.8156	-100.091
Helicopsyche (Feropsyche) planata	16.6747	-92.5925
Helicopsyche (Feropsyche) planata	16.6747	-92.5925
Helicopsyche (Feropsyche) planata	16.8318	-91.4661
Helicopsyche (Feropsyche) planata	16.8318	-91.4661
Helicopsyche (Feropsyche) planata	12.99	-85.91
Helicopsyche (Feropsyche) planata	17.6611	-92.94
Helicopsyche (Feropsyche) planata	18.1856	-96.8481
Helicopsyche (Feropsyche) planata	18.1856	-96.8481
Helicopsyche (Feropsyche) planata	17.6611	-92.94
Helicopsyche (Feropsyche) planorboides	-19.2869	-42.0077
Helicopsyche (Feropsyche) planorboides	-19.2869	-42.0077
Helicopsyche (Feropsyche) planorboides	-21.8305	-41.8597
Helicopsyche (Feropsyche) planorboides	-21.8149	-41.7551
Helicopsyche (Feropsyche) planorboides	-19.9654	-40.5405
Helicopsyche (Feropsyche) poliochaeta	18.155	-71.76
Helicopsyche (Feropsyche) poliochaeta	18.155	-71.76
Helicopsyche (Feropsyche) poliochaeta	18.155	-71.76
Helicopsyche (Feropsyche) poliochaeta	18.9436	-68.8069
Helicopsyche (Feropsyche) poliochaeta	19.2483	-71.5294
Helicopsyche (Feropsyche) poliochaeta	18.8616	-69.1056
Helicopsyche (Feropsyche) propinqua	18.1575	-66.5975
Helicopsyche (Feropsyche) quadrosa	16.0667	-93.9383
Helicopsyche (Feropsyche) quadrosa	16.0667	-93.9383
Helicopsyche (Feropsyche) quadrosa	16.0667	-93.9383
Helicopsyche (Feropsyche) quadrosa	16.0667	-93.9383
Helicopsyche (Feropsyche) quadrosa	16.0667	-93.9383
Helicopsyche (Feropsyche) quadrosa	16.0667	-93.9383
Helicopsyche (Feropsyche) ralphi	-7.8675	-38.1203
Helicopsyche (Feropsyche) ralphi	-7.86139	-38.0903
Helicopsyche (Feropsyche) ralphi	-7.87028	-38.0883
Helicopsyche (Feropsyche) ralphi	-7.8675	-38.0869
Helicopsyche (Feropsyche) ralphi	-7.86819	-38.121
Helicopsyche (Feropsyche) ralphi	-7.86819	-38.121
Helicopsyche (Feropsyche) ramosi	18.0978	-66.8661
Helicopsyche (Feropsyche) ramosi	18.0978	-66.8661
Helicopsyche (Feropsyche) ramosi	18.0978	-66.8661
Helicopsyche (Feropsyche) ramosi	18.2836	-65.8
Helicopsyche (Feropsyche) ramosi	18.1575	-66.5975
Helicopsyche (Feropsyche) ramosi	18.3336	-66.7186
Helicopsyche (Feropsyche) ramosi	18.2139	-67.1403
Helicopsyche (Feropsyche) ramosi	18.17	-66.9856
Helicopsyche (Feropsyche) ramosi	18.295	-65.8
Helicopsyche (Feropsyche) rentzi	10.4534	-85.1289
Helicopsyche (Feropsyche) rentzi	10.4534	-85.1289
Helicopsyche (Feropsyche) rentzi	9.769	-84.531
Helicopsyche (Feropsyche) rentzi	9.62	-84.9
Helicopsyche (Feropsyche) rentzi	9.671	-83.028
Helicopsyche (Feropsyche) rentzi	10.958	-85.497
Helicopsyche (Feropsyche) rentzi	10.958	-85.497
Helicopsyche (Feropsyche) rentzi	9.92	-83.604
Helicopsyche (Feropsyche) rentzi	10.9	-85.4
Helicopsyche (Feropsyche) rentzi	10.216	-84.606
Helicopsyche (Feropsyche) rentzi	10.945	-85.413
Helicopsyche (Feropsyche) rentzi	10.4586	-85.1239
Helicopsyche (Feropsyche) sanblasensis	9.32389	-78.9661
Helicopsyche (Feropsyche) sanblasensis	9.42722	-78.9758
Helicopsyche (Feropsyche) scalaris	6.42361	-66.5897
Helicopsyche (Feropsyche) selanderi	19.57	-101.704
Helicopsyche (Feropsyche) selanderi	19.57	-101.704
Helicopsyche (Feropsyche) selanderi	10.4578	-67.7717
Helicopsyche (Feropsyche) selanderi	8.481	-83.594
Helicopsyche (Feropsyche) septifera	18.155	-71.76
Helicopsyche (Feropsyche) septifera	18.155	-71.76
Helicopsyche (Feropsyche) septifera	18.155	-71.76
Helicopsyche (Feropsyche) septifera	18.155	-71.76
Helicopsyche (Feropsyche) septifera	18.1661	-71.4164
Helicopsyche (Feropsyche) septifera	18.05	-71.2
Helicopsyche (Feropsyche) septifera	18.025	-71.1933
Helicopsyche (Feropsyche) shaamunensu	-22.5839	-43.4454
Helicopsyche (Feropsyche) sigillata	20.335	-74.4847
Helicopsyche (Feropsyche) sigillata	20.335	-74.4847
Helicopsyche (Feropsyche) sigillata	20.335	-74.4847
Helicopsyche (Feropsyche) sigillata	20.5097	-74.6467
Helicopsyche (Feropsyche) singulare	18.3222	-65.8181
Helicopsyche (Feropsyche) singulare	18.3222	-65.8181
Helicopsyche (Feropsyche) singulare	18.3222	-65.8183
Helicopsyche (Feropsyche) singulare	18.3222	-65.8183
Helicopsyche (Feropsyche) sinuata	34.2592	-117.494
Helicopsyche (Feropsyche) sinuata	18.5564	-99.605
Helicopsyche (Feropsyche) sinuata	18.5564	-99.605
Helicopsyche (Feropsyche) succincta	0.810278	-66.075
Helicopsyche (Feropsyche) succincta	0.9	-66.0333
Helicopsyche (Feropsyche) succincta	-12.859	-39.4665
Helicopsyche (Feropsyche) succincta	-12.8521	-39.4659
Helicopsyche (Feropsyche) succincta	-12.9626	-39.4487
Helicopsyche (Feropsyche) succincta	-12.9626	-39.4536
Helicopsyche (Feropsyche) succincta	-12.9625	-39.4534
Helicopsyche (Feropsyche) succincta	-12.9613	-39.4485
Helicopsyche (Feropsyche) succincta	-12.9608	-39.4484
Helicopsyche (Feropsyche) succincta	-12.96	-39.4486
Helicopsyche (Feropsyche) succincta	-12.8702	-39.4757
Helicopsyche (Feropsyche) succincta	-12.8702	-39.4757
Helicopsyche (Feropsyche) succincta	-12.8851	-39.4464
Helicopsyche (Feropsyche) succincta	-12.8507	-39.489
Helicopsyche (Feropsyche) succincta	-12.8504	-39.48
Helicopsyche (Feropsyche) succincta	-12.8502	-39.4801
Helicopsyche (Feropsyche) succincta	-12.8501	-39.4797
Helicopsyche (Feropsyche) succincta	-12.85	-39.48
Helicopsyche (Feropsyche) succincta	-12.8444	-39.4911
Helicopsyche (Feropsyche) succincta	-12.9626	-39.4536
Helicopsyche (Feropsyche) succincta	-12.8702	-39.4757
Helicopsyche (Feropsyche) succincta	-12.8702	-39.4757
Helicopsyche (Feropsyche) succincta	-12.8458	-39.4847
Helicopsyche (Feropsyche) sucrensis	10.7179	-62.4761
Helicopsyche (Feropsyche) tachira	7.95686	-72.0732
Helicopsyche (Feropsyche) tapadas	22.3033	-104.467
Helicopsyche (Feropsyche) tapadas	22.3033	-104.467
Helicopsyche (Feropsyche) tapadas	-8.72972	-35.1753
Helicopsyche (Feropsyche) tapadas	-8.72972	-35.1753
Helicopsyche (Feropsyche) temora	27.2577	-108.256
Helicopsyche (Feropsyche) temora	27.2577	-108.256
Helicopsyche (Feropsyche) temora	27.2577	-108.256
Helicopsyche (Feropsyche) temora	27.2577	-108.256
Helicopsyche (Feropsyche) thelidomus	6.42361	-66.5897
Helicopsyche (Feropsyche) timbira	-22.4475	-43.0054
Helicopsyche (Feropsyche) timbira	-22.4475	-43.0054
Helicopsyche (Feropsyche) timbira	-24.0894	-47.9774
Helicopsyche (Feropsyche) truncata	16.9019	-93.0633
Helicopsyche (Feropsyche) truncata	16.9019	-93.0633
Helicopsyche (Feropsyche) truncata	16.9019	-93.0633
Helicopsyche (Feropsyche) truncata	16.9019	-93.0633
Helicopsyche (Feropsyche) truncata	16.9019	-93.0633
Helicopsyche (Feropsyche) truncata	16.9019	-93.0633
Helicopsyche (Feropsyche) truncata	9.72	-83.78
Helicopsyche (Feropsyche) truncata	8.91667	-82.2667
Helicopsyche (Feropsyche) truncata	15.0147	-92.3829
Helicopsyche (Feropsyche) truncata	15.0147	-92.3829
Helicopsyche (Feropsyche) turbida	-24.6172	-61.4396
Helicopsyche (Feropsyche) turbida	-31.672	-64.422
Helicopsyche (Feropsyche) turbida	-31.672	-64.422
Helicopsyche (Feropsyche) turbida	-31.672	-64.422
Helicopsyche (Feropsyche) turbida	-31.672	-64.422
Helicopsyche (Feropsyche) turbida	-31.6884	-64.412
Helicopsyche (Feropsyche) turbida	-26.7011	-65.5247
Helicopsyche (Feropsyche) turbida	-26.7838	-65.3956
Helicopsyche (Feropsyche) turbida	-24.5564	-65.1112
Helicopsyche (Feropsyche) turbida	-26.7735	-64.4654
Helicopsyche (Feropsyche) turbida	-25.4681	-65.05
Helicopsyche (Feropsyche) turbida	-31.6725	-64.4253
Helicopsyche (Feropsyche) turbida	-31.3856	-64.4578
Helicopsyche (Feropsyche) tuxtlensis	18.6178	-95.0717
Helicopsyche (Feropsyche) tuxtlensis	18.6178	-95.0717
Helicopsyche (Feropsyche) tuxtlensis	18.6127	-95.0719
Helicopsyche (Feropsyche) tuxtlensis	18.5847	-95.0739
Helicopsyche (Feropsyche) tuxtlensis	18.5847	-95.0739
Helicopsyche (Feropsyche) tuxtlensis	18.6127	-95.0719
Helicopsyche (Feropsyche) tuxtlensis	15.6967	-88.6158
Helicopsyche (Feropsyche) tuxtlensis	18.1842	-96.8475
Helicopsyche (Feropsyche) tuxtlensis	18.1842	-96.8475
Helicopsyche (Feropsyche) tuxtlensis	9.16111	-79.8408
Helicopsyche (Feropsyche) tuxtlensis	9.16111	-79.8408
Helicopsyche (Feropsyche) tuxtlensis	9.16111	-79.8408
Helicopsyche (Feropsyche) tuxtlensis	9.16111	-79.8408
Helicopsyche (Feropsyche) tuxtlensis	9.16111	-79.8408
Helicopsyche (Feropsyche) tuxtlensis	9.16111	-79.8408
Helicopsyche (Feropsyche) tuxtlensis	9.16111	-79.8408
Helicopsyche (Feropsyche) tuxtlensis	9.16111	-79.8408
Helicopsyche (Feropsyche) umbonata	18.1097	-77.2975
Helicopsyche (Feropsyche) umbonata	18.0897	-76.7731
Helicopsyche (Feropsyche) umbonata	18.3585	-77.6573
Helicopsyche (Feropsyche) umbonata	17.947	-76.3524
Helicopsyche (Feropsyche) umbonata	18.4639	-77.9217
Helicopsyche (Feropsyche) umbonata	18.0822	-76.7358
Helicopsyche (Feropsyche) umbonata	18.1333	-76.6333
Helicopsyche (Feropsyche) umbonata	18.0319	-76.8325
Helicopsyche (Feropsyche) umbonata	18.4797	-77.6561
Helicopsyche (Feropsyche) umbonata	18.0283	-76.7325
Helicopsyche (Feropsyche) umbonata	18.3585	-77.6573
Helicopsyche (Feropsyche) umbonata	17.947	-76.3524
Helicopsyche (Feropsyche) valligera	-32.2002	-58.1511
Helicopsyche (Feropsyche) valligera	-32.2002	-58.1511
Helicopsyche (Feropsyche) valligera	-27.1634	-52.4271
Helicopsyche (Feropsyche) valligera	-27.1634	-52.4271
Helicopsyche (Feropsyche) valligera	-26.3611	-54.6272
Helicopsyche (Feropsyche) venezuelensis	10.597	-66.346
Helicopsyche (Feropsyche) vergelana	16.9019	-93.0633
Helicopsyche (Feropsyche) vergelana	16.9019	-93.0633
Helicopsyche (Feropsyche) vergelana	9.32333	-78.8461
Helicopsyche (Feropsyche) vergelana	-8.01389	-78.8258
Helicopsyche (Feropsyche) vergelana	-8.00056	-78.8261
Helicopsyche (Feropsyche) vergelana	-8.00056	-78.8261
Helicopsyche (Feropsyche) vergelana	3.75	-56.5
Helicopsyche (Feropsyche) vergelana	4.82908	-56.907
Helicopsyche (Feropsyche) vergelana	4.82908	-56.907
Helicopsyche (Feropsyche) vergelana	4.82908	-56.907
Helicopsyche (Feropsyche) vergelana	8.33972	-62.5558
Helicopsyche (Feropsyche) vergelana	8.73861	-70.4064
Helicopsyche (Feropsyche) vergelana	10.2422	-67.6414
Helicopsyche (Feropsyche) vergelana	6.50639	-75.7442
Helicopsyche (Feropsyche) vergelana	10.881	-85.613
Helicopsyche (Feropsyche) vergelana	10.958	-85.4969
Helicopsyche (Feropsyche) vergelana	15.0147	-92.3829
Helicopsyche (Feropsyche) vergelana	30.9553	-112.353
Helicopsyche (Feropsyche) vergelana	10.9969	-63.9119
Helicopsyche (Feropsyche) vergelana	10.2428	-67.6422
Helicopsyche (Feropsyche) vergelana	10.6833	-61.3
Helicopsyche (Feropsyche) vergelana	9.16111	-79.8408
Helicopsyche (Feropsyche) vergelana	12.9394	-85.8889
Helicopsyche (Feropsyche) vergelana	15.0147	-92.3829
Helicopsyche (Feropsyche) vergelana	30.9553	-112.353
Helicopsyche (Feropsyche) vergelana	14.1867	-90.7022
Helicopsyche (Feropsyche) vergelana	4.7	-59.7133
Helicopsyche (Feropsyche) vergelana	-3.55194	-80.0589
Helicopsyche (Feropsyche) vergelana	5.035	-74.895
Helicopsyche (Feropsyche) vergelana	-10.3958	-62.9025
Helicopsyche (Feropsyche) vergelana	16.1331	-88.8164
Helicopsyche (Feropsyche) vergelana	9.16111	-79.8408
Helicopsyche (Feropsyche) vergelana	9.16111	-79.8408
Helicopsyche (Feropsyche) vergelana	9.16111	-79.8408
Helicopsyche (Feropsyche) vergelana	9.16111	-79.8408
Helicopsyche (Feropsyche) vergelana	9.16111	-79.8408
Helicopsyche (Feropsyche) vergelana	9.16111	-79.8408
Helicopsyche (Feropsyche) vergelana	9.16111	-79.8408
Helicopsyche (Feropsyche) vergelana	9.16111	-79.8408
Helicopsyche (Feropsyche) vergelana	9.16111	-79.8408
Helicopsyche (Feropsyche) vergelana	9.16111	-79.8408
Helicopsyche (Feropsyche) vergelana	9.16111	-79.8408
Helicopsyche (Feropsyche) vergelana	9.16111	-79.8408
Helicopsyche (Feropsyche) vergelana	9.16111	-79.8408
Helicopsyche (Feropsyche) vergelana	9.16111	-79.8408
Helicopsyche (Feropsyche) vergelana	9.16111	-79.8408
Helicopsyche (Feropsyche) vergelana	9.16111	-79.8408
Helicopsyche (Feropsyche) vergelana	9.16111	-79.8408
Helicopsyche (Feropsyche) vergelana	9.16111	-79.8408
Helicopsyche (Feropsyche) vergelana	9.16111	-79.8408
Helicopsyche (Feropsyche) vergelana	9.16111	-79.8408
Helicopsyche (Feropsyche) vergelana	-12.3528	-41.54
Helicopsyche (Feropsyche) vergelana	15.0147	-92.3829
Helicopsyche (Feropsyche) vergelana	18.9672	-99.3014
Helicopsyche (Feropsyche) vergelana	29.4857	-100.215
Helicopsyche (Feropsyche) vergelana	29.4857	-100.215
Helicopsyche (Feropsyche) vergelana	25.8156	-100.091
Helicopsyche (Feropsyche) vergelana	18.1856	-96.8481
Helicopsyche (Feropsyche) vergelana	18.1856	-96.8481
Helicopsyche (Feropsyche) vergelana	25.8156	-100.091
Helicopsyche (Feropsyche) vergelana	29.4857	-100.215
Helicopsyche (Feropsyche) vergelana	29.4857	-100.215
Helicopsyche (Feropsyche) vergelana	18.9672	-99.3014
Helicopsyche (Feropsyche) vergelana	15.0147	-92.3829
Helicopsyche (Feropsyche) vergelana	-8.72008	-35.1758
Helicopsyche (Feropsyche) vergelana	-9.13261	-36.3169
Helicopsyche (Feropsyche) villegasi	21.5593	-102.79
Helicopsyche (Feropsyche) villegasi	21.5593	-102.79
Helicopsyche (Feropsyche) woldai	9.16111	-82.2667
Helicopsyche (Feropsyche) woldai	9.28619	-79.4781
Helicopsyche (Feropsyche) woldai	9.16111	-79.8408
Helicopsyche (Feropsyche) woldai	9.16111	-79.8408
Helicopsyche (Feropsyche) woldai	9.16111	-79.8408
Helicopsyche (Feropsyche) woldai	9.16111	-79.8408
Helicopsyche (Feropsyche) woldai	9.16111	-79.8408
Helicopsyche (Feropsyche) woldai	9.16111	-79.8408
Helicopsyche (Feropsyche) woldai	9.16111	-79.8408
Helicopsyche (Feropsyche) woldai	9.16111	-79.8408
Helicopsyche (Feropsyche) woldai	9.16111	-79.8408
Helicopsyche (Feropsyche) woldai	9.16111	-79.8408
Helicopsyche (Feropsyche) woldai	9.16111	-79.8408
Helicopsyche (Feropsyche) woldai	9.16111	-79.8408
Helicopsyche (Feropsyche) woldai	9.16111	-79.8408
Helicopsyche (Feropsyche) woldai	9.16111	-79.8408
Helicopsyche (Feropsyche) woldai	9.16111	-79.8408
Helicopsyche (Feropsyche) woldai	9.16111	-79.8408
Helicopsyche (Feropsyche) woldai	9.16111	-79.8408
Helicopsyche (Feropsyche) woldai	9.16111	-79.8408
Helicopsyche (Feropsyche) woldai	9.16111	-79.8408
Helicopsyche (Feropsyche) woldai	9.16111	-79.8408
Helicopsyche (Feropsyche) woldai	9.16111	-79.8408
Helicopsyche (Feropsyche) woldai	9.16111	-79.8408
Helicopsyche (Feropsyche) woldai	9.16111	-79.8408
Helicopsyche (Feropsyche) woldai	9.16111	-79.8408
Helicopsyche (Feropsyche) woldai	9.16111	-79.8408
Helicopsyche (Feropsyche) woldai	9.16111	-79.8408
Helicopsyche (Feropsyche) woldai	9.16111	-79.8408
Helicopsyche (Feropsyche) woldai	9.16111	-79.8408
Helicopsyche (Feropsyche) woldai	9.16111	-79.8408
Helicopsyche (Feropsyche) woldai	9.16111	-79.8408
Helicopsyche (Feropsyche) woldai	9.16111	-79.8408
Helicopsyche (Feropsyche) woldai	9.16111	-79.8408
Helicopsyche (Feropsyche) woldai	9.16111	-79.8408
Helicopsyche (Feropsyche) woldai	9.16111	-79.8408
Helicopsyche (Feropsyche) woldai	9.16111	-79.8408
Helicopsyche (Feropsyche) woldai	9.16111	-79.8408
Helicopsyche (Feropsyche) woldai	9.16111	-79.8408
Helicopsyche (Feropsyche) woldai	9.16111	-79.8408
Helicopsyche (Feropsyche) woldai	9.16111	-79.8408
Helicopsyche (Feropsyche) woldai	9.16111	-79.8408
Helicopsyche (Feropsyche) woldai	8.753	-79.8466
Helicopsyche (Feropsyche) woytkowskii	-12.8897	-71.3585
Helicopsyche (Feropsyche) woytkowskii	-12.8897	-71.3585
Helicopsyche (Feropsyche) woytkowskii	-12.8897	-71.3585
Helicopsyche (Feropsyche) woytkowskii	9.80597	-70.0883
Helicopsyche (Feropsyche) woytkowskii	9.60678	-70.0696
Helicopsyche (Feropsyche) woytkowskii	9.60678	-70.0696
Helicopsyche (Feropsyche) woytkowskii	8.87389	-83.5536
