# Supplementary material for: Addressing biodiversity knowledge shortfalls in New World Helicopsychidae (Insecta, Trichoptera): Potential distribution, environmental gradients, and identification of conservation and research priority areas
Source: PLoS One. 2025 Jul 28;20(7):e0327580. doi: 10.1371/journal.pone.0327580 (PMC12303351; doi:10.1371/journal.pone.0327580)
Supplement: S2 Table — (XLSX) [file pone.0327580.s002.xlsx]

## Sheet: Planilha2
Species	Freshwater ecoregions	Strahler order		Precipitation (mm/mouth)			Temperature (°C)			Elevation (m a.s.l.)
		min	max	min	avg	max	min	avg	max	min	avg	max
H. (Cochliopsyche) amazona	Amazonas Lowlands; Rio Negro	1	5	69	193.133	315	21.981	26.6185	32.532	10	45	83
H. (Cochliopsyche) amica	Amazonas Lowlands; Tapajos - Juruena; Tocantins - Araguaia; Essequibo; Orinoco Llanos; Orinoco Guiana Shield	1	10	3	173.139	443	18.461	26.8216	35.322	3	64.8333	191
H. (Cochliopsyche) blahniki	Madeira Brazilian Shield; Amazonas Lowlands; North Andean Pacific Slopes - Rio Atrato; Orinoco Piedmont; Western Amazon Piedmont; Amazonas High Andes; Amazonas Guiana Shield; Ucayali - Urubamba Piedmont; Orinoco High Andes; Orinoco Guiana Shield; Orinoco Llanos	1	9	2	234.352	640	15.572	25.534	34.987	28	257.056	944
H. (Cochliopsyche) brazilia	Northeastern Mata Atlantica	1	3	11	119.083	305	9.95	20.83	29.275	559	559	559
H. (Cochliopsyche) chocoensis	Amazonas Lowlands; Madeira Brazilian Shield; North Andean Pacific Slopes - Rio Atrato	1	5	8	316.458	713	18.76	25.8447	33.454	45	141.25	224
H. (Cochliopsyche) clara	Lower Parana; Iguassu; Rio Negro; Northeastern Mata Atlantica; S. Francisco; Southeastern Mata Atlantica; Paraiba do Sul; Ribeira de Iguape; Western Amazon Piedmont	1	8	4	137.904	447	7.917	21.5369	33.118	154	420	883
H. (Cochliopsyche) holzenthali	Rio Negro; Maracaibo; Orinoco Piedmont; Orinoco High Andes	1	7	21	150.521	323	18.665	25.6927	32.085	26	274	480
H. (Cochliopsyche) lobata	Lower Parana; Upper Parana; Northeastern Mata Atlantica; Upper Uruguay; Amazonas High Andes; Ucayali - Urubamba Piedmont; Mamore - Madre de Dios Piedmont	1	8	13	176.472	467	4.825	22.0895	31.376	284	510.533	1262
H. (Cochliopsyche) napoa	Western Amazon Piedmont; Amazonas Lowlands	1	5	188	280.796	385	19.551	24.7891	30.977	201	297	339
H. (Cochliopsyche) nyurga	Amazonas Lowlands	1	1	188	269.833	364	19.775	25.3563	30.977	201	201	201
H. (Cochliopsyche) ocosingua	Lower Uruguay; Upper Usumacinta	1	5	55	166.125	356	9.493	20.994	31.276	139	391	643
H. (Cochliopsyche) opalescens	Lower Parana; Rio Negro; S. Francisco; Upper Parana; Amazonas Estuary & Coastal Drainages; Paraguay; Northeastern Mata Atlantica; Amazonas Guiana Shield; Xingu; Madeira Brazilian Shield; Upper Uruguay; Western Amazon Piedmont; Amazonas Lowlands; North Andean Pacific Slopes - Rio Atrato; Mamore - Madre de Dios Piedmont; Lower Uruguay; Essequibo	1	8	0	143.615	447	4.825	22.7186	35.334	35	473.769	2457
H. (Cochliopsyche) pandeirosa	S. Francisco	1	2	2	79.875	221	13.782	23.9529	32.816	548	558.5	569
H. (Cochliopsyche) paraguaensis	Paraguay	1	4	44	126.25	185	12.286	22.9915	31.577	253	253	253
H. (Cochliopsyche) puyoa	S. Francisco; Northeastern Mata Atlantica; Amazonas Lowlands; Western Amazon Piedmont; Amazonas High Andes	1	6	2	193.567	465	11.628	21.9362	32.826	154	706.4	1460
H. (Cochliopsyche) vazquezae	Amazonas High Andes; Mamore - Madre de Dios Piedmont; San Juan (Nicaragua/Costa Rica); Grijalva - Usumacinta; Upper Usumacinta; Maracaibo	1	6	21	180.375	464	12.607	23.6264	33.673	10	520.7	1154
H. (Cochliopsyche) xinguensis	Amazonas Lowlands; Madeira Brazilian Shield; Tapajos - Juruena; Xingu	1	8	16	189.583	377	18.316	26.1812	34.591	47	99.25	133
H. (Feropsyche) alajuela	San Juan (Nicaragua/Costa Rica); Estero Real - Tempisque; Chiriqui	1	2	54	272.542	429	14.468	20.3267	26.854	946	1024.5	1103
H. (Feropsyche) altercoma	Hispaniola	1	4	12	99.8523	228	8.596	22.5732	34.414	8	616.286	1626
H. (Feropsyche) angeloi	Upper Parana; Paraiba do Sul; Ribeira de Iguape; Fluminense; Northeastern Mata Atlantica	1	3	8	143.45	331	5.54	18.9184	28.028	612	846.8	1220
H. (Feropsyche) angulata	Orinoco Piedmont; South America Caribbean Drainages - Trinidad; Maracaibo; Orinoco High Andes; Amazonas High Andes; Magdalena - Sinu; Orinoco Delta & Coastal Drainages	1	5	15	110.319	333	9.764	21.8954	33.698	85	906.765	2050
H. (Feropsyche) apicauda	Windward & Leeward Islands	1	2	56	157.244	254	19.049	24.7604	31.3876	98	462.462	842
H. (Feropsyche) auroa	Orinoco Piedmont; Orinoco High Andes	1	2	11	96.375	202	13.961	23.1887	30.499	560	1007	1454
H. (Feropsyche) bendego	Paraiba do Sul; Upper Parana	1	2	24	115.893	335	3.031	17.7317	28.852	368	1060.86	1373
H. (Feropsyche) blancasi	Titicaca	1	3	6	87.75	205	-1.201	9.69812	18.428	3823	3823	3823
H. (Feropsyche) blantoni	Santa Maria; Rio Tuira; Chagres; Isthmus Caribbean	1	2	14	204.472	398	17.664	25.316	31.173	40	441	1069
H. (Feropsyche) borealis	Canadian Atlantic Islands; St.Lawrence; Southern California Coastal - Baja California; Chesapeake Bay; Upper Usumacinta; Lower Rio Grande - Bravo; San Juan (Nicaragua/Costa Rica); Mosquitia; Estero Real - Tempisque; Gila; Chiapas - Fonseca; Guzman - Samalayuca; Lerma - Chapala; Rio Balsas; Rio San Juan (Mexico); Panuco; Papaloapan; Quintana Roo - Motagua; Cumberland; Upper Mississippi; Teays - Ol…	1	7	1	100.771	572	-16.9447	16.1594	36.991	3	517.792	831
H. (Feropsyche) braziliensis	Tocantins - Araguaia	1	2	5	136.25	261	16.406	25.0901	32.887	255	255	255
H. (Feropsyche) breviterga	Magdalena - Sinu; Chiriqui; South America Caribbean Drainages - Trinidad	1	5	17	190.183	429	10.174	18.934	28.882	707	1557.4	2168
H. (Feropsyche) caligata	Valdivian Lakes	1	6	60	184.333	365	3.779	11.1305	21.022	52	52	52
H. (Feropsyche) camuriensis	South America Caribbean Drainages - Trinidad	1	2	23	74.6667	142	19.0551	24.9426	30.2612	195	195	195
H. (Feropsyche) carajas	Tocantins - Araguaia	1	2	21	159	307	16.876	23.5812	31.312	615	615	615
H. (Feropsyche) catoles	Northeastern Mata Atlantica; Fluminense; Paraiba do Sul; S. Francisco	1	5	11	102.724	258	9.816	20.3169	29.921	64	758	1773
H. (Feropsyche) centrocubana	Cuba - Cayman Islands	1	4	18	117.306	234	17.096	25.2347	32.92	17	33	62
H. (Feropsyche) chilensis	South Andean Pacific Slopes	1	3	32	160.333	360	0.57	10.2482	24.777	547	547	547
H. (Feropsyche) chiriquensis	Isthmus Caribbean; San Juan (Nicaragua/Costa Rica); Estero Real - Tempisque	1	5	85	280.472	412	13.991	21.2495	28.18	503	786.5	1103
H. (Feropsyche) cipoensis	S. Francisco	1	3	6	117.583	307	9.726	20.0583	28.076	802	802	802
H. (Feropsyche) circulata	South America Caribbean Drainages - Trinidad; Orinoco Piedmont	1	1	20	80.75	129	15.006	21.8167	27.372	1317	1317	1317
H. (Feropsyche) cochleara	Amazonas High Andes	1	3	295	368.917	465	15.572	20.9221	26.536	950	950	950
H. (Feropsyche) colombiensis	South America Caribbean Drainages - Trinidad	1	2	19	82.6667	131	21.4753	26.6044	31.2035	10	10	10
H. (Feropsyche) comosa	Cuba - Cayman Islands	1	2	44	129.104	230	15.601	23.9821	31.727	55	124.5	192
H. (Feropsyche) cotopaxi	North Andean Pacific Slopes - Rio Atrato; Amazonas High Andes	1	2	62	82.75	104	-0.895	5.15475	11.073	3826	3826	3826
H. (Feropsyche) cubana	Cuba - Cayman Islands; Jamaica	1	4	31	143.417	320	16.94	24.6757	31.3345	2	117.6	306
H. (Feropsyche) curvipalpia	Rio Conchos	1	2	4	33.5833	99	-0.568	17.3414	34.052	1451	1451	1451
H. (Feropsyche) dampfi	Chiapas - Fonseca; Estero Real - Tempisque; San Juan (Nicaragua/Costa Rica)	1	3	2	221.811	514	11.458	21.3931	32.613	183	937.182	1989
H. (Feropsyche) daome	Paraiba do Sul; Fluminense	1	2	25	146	294	6.987	16.7702	26.775	841	1078.5	1207
H. (Feropsyche) diamantina	Northeastern Mata Atlantica	1	5	13	80.3397	192	10.185	20.5217	29.645	551	936.615	1391
H. (Feropsyche) dinoprata	Paraiba do Sul; Ribeira de Iguape; Upper Parana; Fluminense; Northeastern Mata Atlantica	1	3	25	116.597	335	3.031	19.2426	29.86	125	715.833	1373
H. (Feropsyche) disjuncta	South America Caribbean Drainages - Trinidad	1	1	53	136.917	205	19.281	24.4821	29.1048	125	125	125
H. (Feropsyche) dominicana	Hispaniola	1	4	13	110.167	246	8.403	21.0445	34.414	30	770.346	1911
H. (Feropsyche) dorsocurvata	San Juan (Nicaragua/Costa Rica)	1	4	120	283.333	444	9.844	15.7464	21.596	1550	1550	1550
H. (Feropsyche) extensa	Amazonas High Andes; Mamore - Madre de Dios Piedmont; South America Caribbean Drainages - Trinidad; Orinoco Piedmont	1	4	16	204.361	445	14.972	22.3282	30.122	666	794.667	999
H. (Feropsyche) falcigona	Cuba - Cayman Islands	1	2	26	138.653	291	15.601	24.3281	32.085	25	216.667	719
H. (Feropsyche) fistulata	Magdalena - Sinu; Maracaibo; Orinoco Piedmont; Orinoco High Andes; North Andean Pacific Slopes - Rio Atrato	1	5	25	181.764	333	9.9	18.5537	29.541	372	1746.42	2580
H. (Feropsyche) flinti	Upper Uruguay	1	3	135	170.167	205	8.197	18.4827	28.424	369	369	369
H. (Feropsyche) fridae	Chagres	1	4	20	213.583	390	20.849	25.6113	30.592	89	198.5	308
H. (Feropsyche) golfitoensis	Chiriqui	1	4	55	271.667	559	19.7412	25.6844	32.1671	283	283	283
H. (Feropsyche) granpiedrana	Cuba - Cayman Islands	1	1	40	126.833	235	15.571	22.2814	28.237	1081	1081	1081
H. (Feropsyche) grenadensis	Windward & Leeward Islands; South America Caribbean Drainages - Trinidad	1	2	17	88.35	244	15.029	22.9955	30.455	147	759.2	1503
H. (Feropsyche) guadeloupensis	Windward & Leeward Islands	1	2	56	147.786	298	18.967	25.4339	31.4667	42	227.385	896
H. (Feropsyche) guara	Southeastern Mata Atlantica; S. Francisco; Northeastern Mata Atlantica	1	3	1	115.167	252	8.537	20.6967	31.081	76	355	76
H. (Feropsyche) guariru	Northeastern Mata Atlantica; Upper Parana; Paraiba do Sul	1	1	20	87.3021	292	8.316	21.3853	27.393	303	510.5	1248
H. (Feropsyche) hageni	Cuba - Cayman Islands; Hispaniola	1	3	17	101.25	227	15.014	24.2829	32.7358	94	588	1360
H. (Feropsyche) haitiensis	Hispaniola	1	1	23	142.917	334	6.487	14.6309	21.362	2115	2115	2115
H. (Feropsyche) helicoidella	Northeastern Mata Atlantica	1	3	8	58	114	12.264	20.8461	28.826	890	890	890
H. (Feropsyche) incisa	Chiapas - Fonseca; San Juan (Nicaragua/Costa Rica); Mosquitia; Estero Real - Tempisque; Chiriqui; Isthmus Caribbean; Grijalva - Usumacinta	1	6	0	226.683	633	7.585	21.1063	35.4848	14	1083.77	2122
H. (Feropsyche) inflata	Tocantins - Araguaia	1	2	21	159	307	16.876	23.5812	31.312	615	615	615
H. (Feropsyche) johansoni	Rio Negro; Amazonas Lowlands	1	3	67	192.542	305	22.002	26.5409	31.956	83	93.25	110
H. (Feropsyche) kalaom	Hispaniola	1	2	23	111.667	231	5.927	17.9039	32.519	158	1342.33	1911
H. (Feropsyche) kingstona	Jamaica	1	4	51	111.333	210	19.226	25.0237	30.349	5	5	5
H. (Feropsyche) krenak	Northeastern Mata Atlantica	1	1	51	111.583	202	10.799	19.1579	26.548	841	841	841
H. (Feropsyche) lambda	Lower Parana	1	8	77	136.292	174	7.917	20.2113	31.746	156	220	284
H. (Feropsyche) laneblina	Rio Negro	1	2	178	253.833	378	14.031	19.5858	25.57	1943	1943	1943
H. (Feropsyche) lara	Maracaibo; South America Caribbean Drainages - Trinidad	1	2	25	85.0833	140	12.267	18.0159	22.806	1946	1946	1946
H. (Feropsyche) lazzariae	Southeastern Mata Atlantica	1	3	85	139.25	207	7.378	16.5323	24.972	852	852	852
H. (Feropsyche) lewalleni	Chiapas - Fonseca; Estero Real - Tempisque; Chiriqui; San Juan (Nicaragua/Costa Rica)	1	6	1	208	672	16.152	25.3871	34.184	5	165.667	503
H. (Feropsyche) limnella	Ozark Highlands; Central Prairie; Ouachita Highlands	1	5	57	115.296	175	-4.438	15.2842	33.616	163	281	357
H. (Feropsyche) linabena	Rio Negro	1	3	180	251.333	365	14.881	20.505	26.558	1318	1318	1318
H. (Feropsyche) linguata	Isthmus Caribbean	1	2	95	265.667	398	17.664	22.8506	28.042	1069	1069	1069
H. (Feropsyche) lutea	Hispaniola	1	3	68	149.333	239	19.064	26.2678	32.69	36	36	36
H. (Feropsyche) luziae	Paraiba do Sul; Fluminense	1	2	26	127.042	294	6.987	18.0511	28.027	855	1032	1209
H. (Feropsyche) maculisternum	Amazonas Guiana Shield; South America Caribbean Drainages - Trinidad	1	5	50	150.681	313	19.729	25.8436	32.265	21	173	396
H. (Feropsyche) manaos	Rio Negro; Amazonas Lowlands	1	3	67	192.611	305	22.002	26.5502	31.956	74	83	92
H. (Feropsyche) mateusi	Northeastern Mata Atlantica	1	5	21	82.7083	160	12.841	21.8781	29.763	497	635	773
H. (Feropsyche) melanochaeta	Hispaniola	1	3	17	97.3333	192	14.168	24.0474	32.7358	20	266	407
H. (Feropsyche) merida	Maracaibo; Orinoco High Andes	1	3	9	76.0556	143	1.571	8.04289	13.244	3129	3422.67	3579
H. (Feropsyche) mexicana	Lerma - Chapala; Rio Balsas; Colorado; Gila; Rio Conchos; Guzman - Samalayuca; Sinaloa	1	6	4	57.5784	295	-9.153	14.3549	37.388	867	1826.65	2915
H. (Feropsyche) miltonsantosi	S. Francisco; Northeastern Mata Atlantica	1	3	1	76.6667	193	10.187	20.2617	29.337	880	1158.33	1647
H. (Feropsyche) minima	Puerto Rico - Virgin Islands; Mosquitia	1	3	53	170.833	439	14.819	23.6139	32.65	11	327.625	662
H. (Feropsyche) minuscula	Amazonas High Andes	1	2	5	76.1667	180	-11.666	1.37904	10.693	5042	5042	5042
H. (Feropsyche) molesta	Jamaica	1	2	54	132.333	216	21.1348	27	32.6913	51	51	51
H. (Feropsyche) monda	Upper Parana; Northeastern Mata Atlantica; S. Francisco; Iguassu; Lower Parana; Upper Uruguay; Lower Uruguay; Orinoco Llanos; Paraiba do Sul; Parnaiba	1	8	0	130.995	437	1.657	20.4148	35.463	61	702.778	1744
H. (Feropsyche) montana	Mayran - Viesca	1	3	5	29.0833	74	1.316	16.8694	31.332	1975	1975	1975
H. (Feropsyche) muelleri	Upper Uruguay; Southeastern Mata Atlantica; Amazonas High Andes; Western Amazon Piedmont; Mar Chiquita - Salinas Grandes; Amazonas Lowlands	1	8	11	150.958	286	6.223	21.9877	32.799	131	504	831
H. (Feropsyche) neblinensis	Rio Negro	1	3	135	196.75	284	21.06	26.3181	31.804	75	76	2259
H. (Feropsyche) nigrisensilla	Hispaniola	1	2	28	115.488	239	5.235	14.8923	23.638	1620	1911.29	1427
H. (Feropsyche) obscura	Mar Chiquita - Salinas Grandes	1	3	5	57.2083	153	2.795	16.0434	27.098	1253	1340	1427
H. (Feropsyche) occidentale	Cuba - Cayman Islands	1	2	67	130.667	218	16.363	24.0939	31.199	82	82	82
H. (Feropsyche) ochthephila	Jamaica	1	2	79	164.278	303	14.834	21.2308	27.465	550	671.667	904
H. (Feropsyche) paprockii	S. Francisco	1	3	6	117.583	307	9.726	20.0583	28.076	811	811	811
H. (Feropsyche) parahageni	Hispaniola	1	3	14	79.5238	160	15.054	24.0888	33.789	61	266	407
H. (Feropsyche) paralimnella	Appalachian Piedmont	1	5	107	123.083	153	-0.624	15.6292	31.911	269	269	269
H. (Feropsyche) paucispina	Cuba - Cayman Islands	1	3	40	124.75	211	15.753	24.4775	31.553	17	85	153
H. (Feropsyche) paulofreirei	Northeastern Mata Atlantica	1	3	131	172.25	207	18.578	23.3707	28.064	61	152.333	198
H. (Feropsyche) perija	Maracaibo; Orinoco Piedmont; Orinoco High Andes; North Andean Pacific Slopes - Rio Atrato; Upper Uruguay; Chagres; Chiriqui; Cuba - Cayman Islands; Windward & Leeward Islands; South America Caribbean Drainages - Trinidad; Windward & Leeward Islands; Southeastern Mata Atlantica; S. Francisco; Northeastern Mata Atlantica; Northeastern Mata Atlantica; Upper Parana; Paraiba do Sul; Cuba - Cayman Isla…	1	3	25	128.792	249	7.966	18.6391	29.307	609	1731	2853
H. (Feropsyche) peruana	Central Andean Pacific Slopes	1	4	2	45.0833	131	-2.549	7.20775	14.35	2583	2583	2583
H. (Feropsyche) petri	Fluminense; Paraiba do Sul; Northeastern Mata Atlantica	1	3	34	138.1	265	9.816	21.7477	30.584	39	262.8	882
H. (Feropsyche) pietia	Southern California Coastal - Baja California; Gila	1	4	0	40.4	111	-6.275	13.2835	38.012	403	1446.2	1915
H. (Feropsyche) piroa	East Texas Gulf; San Juan (Nicaragua/Costa Rica); Mosquitia; Ouachita Highlands; Central Prairie; Estero Real - Tempisque; Rio San Juan (Mexico)	1	5	5	103.773	368	-3.589	20.8264	35.554	50	301.455	1218
H. (Feropsyche) planata	Grijalva - Usumacinta; Upper Usumacinta; San Juan (Nicaragua/Costa Rica); Papaloapan	1	3	9	170.75	462	4.826	21.1852	35.23	18	1176.8	2527
H. (Feropsyche) planorboides	Northeastern Mata Atlantica; Paraiba do Sul	1	2	18	105.521	224	9.789	20.273	30.715	354	576.25	855
H. (Feropsyche) poliochaeta	Hispaniola	1	3	17	115.958	225	13.78	24.3428	32.7358	20	304.75	758
H. (Feropsyche) propinqua	Puerto Rico - Virgin Islands	1	2	64	167.333	296	14.535	22.3077	29.218	802	802	802
H. (Feropsyche) quadrosa	Chiapas - Fonseca	1	3	0	125.917	374	20.4	27.8583	34.4	0	0	0
H. (Feropsyche) ralphi	S. Francisco	1	3	15	80.0833	191	14.71	21.8956	29.226	585	748.667	849
H. (Feropsyche) ramosi	Puerto Rico - Virgin Islands	1	4	47	164.583	298	14.535	22.9922	32.699	30	486.143	802
H. (Feropsyche) rentzi	Estero Real - Tempisque; San Juan (Nicaragua/Costa Rica); Isthmus Caribbean	1	5	7	230.157	427	14.856	24.0545	34.388	46	456.333	1103
H. (Feropsyche) sanblasensis	Chagres; Rio Tuira	1	2	14	188.083	366	21.268	25.8238	30.4727	40	191.5	343
H. (Feropsyche) scalaris	Orinoco Guiana Shield	1	5	10	175.583	394	20.184	26.6793	35.083	91	91	91
H. (Feropsyche) selanderi	Lerma - Chapala; South America Caribbean Drainages - Trinidad; Chiriqui	1	4	6	154.667	672	3.22	22.9275	33	18	693.667	2042
H. (Feropsyche) septifera	Hispaniola	1	3	17	85.875	176	13.175	22.8208	32.7358	277	547.25	21
H. (Feropsyche) shaamunensu	Paraiba do Sul; Fluminense	1	2	54	150.5	265	12.197	21.3057	29.748	265	265	265
H. (Feropsyche) sigillata	Cuba - Cayman Islands	1	2	119	204.167	350	19.6	25.7258	31.2455	7	7	7
H. (Feropsyche) singulare	Puerto Rico - Virgin Islands	1	2	93	172.25	227	16.297	21.776	26.891	394	394	394
H. (Feropsyche) sinuata	Southern California Coastal - Baja California; Rio Balsas	1	2	1	64.5	237	0.721	17.3068	31.929	1087	1415.5	1744
H. (Feropsyche) succincta	Northeastern Mata Atlantica; Rio Negro	1	4	47	96.1754	389	13.107	21.6715	28.379	303	573.158	1826
H. (Feropsyche) sucrensis	South America Caribbean Drainages - Trinidad	1	1	47	122.583	184	17.5882	23.3184	28.3235	53	53	53
H. (Feropsyche) tachira	Maracaibo; Orinoco High Andes	1	2	38	133.917	203	7.966	13.3195	17.447	2853	2853	2853
H. (Feropsyche) tapadas	Rio Santiago	1	4	2	117.125	312	11.37	24.7906	39.098	79	289	499
H. (Feropsyche) temora	Sinaloa	1	3	8	77.8333	243	5.581	20.4958	35.881	1116	1116	1116
H. (Feropsyche) thelidomus	Orinoco Guiana Shield	1	5	10	175.583	394	20.184	26.6793	35.083	91	91	91
H. (Feropsyche) timbira	Paraiba do Sul; Fluminense; Upper Parana; Ribeira de Iguape	1	2	42	135.917	294	5.553	16.4443	25.889	789	1064	1339
H. (Feropsyche) truncata	Grijalva - Usumacinta; San Juan (Nicaragua/Costa Rica); Isthmus Caribbean; Chiapas - Fonseca	1	6	5	216.688	502	9.844	21.94	34.817	93	847.25	1550
H. (Feropsyche) turbida	Chaco; Mar Chiquita - Salinas Grandes; Lower Parana	1	6	2	60.1083	203	2.61	17.9982	34.51	156	684.5	1427
H. (Feropsyche) tuxtlensis	Papaloapan; Quintana Roo - Motagua; Chagres	1	4	20	205.167	462	9.982	24.8538	33.2188	9	254.333	1254
H. (Feropsyche) umbonata	Jamaica	1	4	56	145.708	303	14.834	23.3698	31.8196	2	278.9	904
H. (Feropsyche) valligera	Lower Uruguay; Upper Uruguay; Lower Parana	1	8	66	134.444	205	6.888	19.118	31.746	8	177.667	369
H. (Feropsyche) venezuelensis	South America Caribbean Drainages - Trinidad	1	2	31	84.8333	159	20.878	26.5984	32.6195	20	20	20
H. (Feropsyche) vergelana	Grijalva - Usumacinta; Chagres; Rio Tuira; Central Andean Pacific Slopes; Guianas; Orinoco Delta & Coastal Drainages; Orinoco Piedmont; Magdalena - Sinu; Estero Real - Tempisque; Chiapas - Fonseca; Sonora; South America Caribbean Drainages - Trinidad; San Juan (Nicaragua/Costa Rica); Amazonas Guiana Shield; North Andean Pacific Slopes - Rio Atrato; Madeira Brazilian Shield; Quintana Roo - Motagua…	1	6	0	133.487	655	2.554	23.7193	39.71	23	460.688	2160
H. (Feropsyche) villegasi	Rio Santiago	1	2	4	58.8333	185	3.065	16.5622	29.525	2214	2214	2214
H. (Feropsyche) woldai	Isthmus Caribbean; Chagres; Santa Maria; Rio Tuira	1	4	19	214.625	390	20.579	25.8071	31.279	48	144.5	234
H. (Feropsyche) woytkowskii	Amazonas High Andes; Mamore - Madre de Dios Piedmont; South America Caribbean Drainages - Trinidad; Maracaibo; Chiriqui	1	6	22	180.354	588	12.267	22.1699	33.3131	12	994.75	1946
