# Supplementary material for: Addressing biodiversity knowledge shortfalls in New World Helicopsychidae (Insecta, Trichoptera): Potential distribution, environmental gradients, and identification of conservation and research priority areas
Source: PLoS One. 2025 Jul 28;20(7):e0327580. doi: 10.1371/journal.pone.0327580 (PMC12303351; doi:10.1371/journal.pone.0327580)
Supplement: S3 Table — (XLSX) [file pone.0327580.s003.xlsx]

## Sheet: correlacao
Bioclimatic variables	NW_wc2.1_5m_bio_1	NW_wc2.1_5m_bio_10	NW_wc2.1_5m_bio_11	NW_wc2.1_5m_bio_12	NW_wc2.1_5m_bio_13	NW_wc2.1_5m_bio_14	NW_wc2.1_5m_bio_15	NW_wc2.1_5m_bio_16	NW_wc2.1_5m_bio_17	NW_wc2.1_5m_bio_18	NW_wc2.1_5m_bio_19	NW_wc2.1_5m_bio_2	NW_wc2.1_5m_bio_3	NW_wc2.1_5m_bio_4	NW_wc2.1_5m_bio_5	NW_wc2.1_5m_bio_6	NW_wc2.1_5m_bio_7	NW_wc2.1_5m_bio_8	NW_wc2.1_5m_bio_9	NW_wc2.1_5m_elev	NW_wc2.1_5m_prec_01	NW_wc2.1_5m_prec_02	NW_wc2.1_5m_prec_03	NW_wc2.1_5m_prec_04	NW_wc2.1_5m_prec_05	NW_wc2.1_5m_prec_06	NW_wc2.1_5m_prec_07	NW_wc2.1_5m_prec_08	NW_wc2.1_5m_prec_09	NW_wc2.1_5m_prec_10	NW_wc2.1_5m_prec_11	NW_wc2.1_5m_prec_12	NW_wc2.1_5m_srad_01	NW_wc2.1_5m_srad_02	NW_wc2.1_5m_srad_03	NW_wc2.1_5m_srad_04	NW_wc2.1_5m_srad_05	NW_wc2.1_5m_srad_06	NW_wc2.1_5m_srad_07	NW_wc2.1_5m_srad_08	NW_wc2.1_5m_srad_09	NW_wc2.1_5m_srad_10	NW_wc2.1_5m_srad_11	NW_wc2.1_5m_srad_12	NW_wc2.1_5m_tavg_01	NW_wc2.1_5m_tavg_02	NW_wc2.1_5m_tavg_03	NW_wc2.1_5m_tavg_04	NW_wc2.1_5m_tavg_05
NW_wc2.1_5m_bio_1
NW_wc2.1_5m_bio_10	0.96
NW_wc2.1_5m_bio_11	0.99	0.91
NW_wc2.1_5m_bio_12	0.69	0.61	0.72
NW_wc2.1_5m_bio_13	0.74	0.66	0.76	0.97
NW_wc2.1_5m_bio_14	0.27	0.22	0.3	0.73	0.59
NW_wc2.1_5m_bio_15	0.16	0.17	0.13	-0.21	0.01	-0.72
NW_wc2.1_5m_bio_16	0.74	0.65	0.76	0.97	1	0.6	-0.01
NW_wc2.1_5m_bio_17	0.32	0.27	0.36	0.78	0.64	0.99	-0.69	0.65
NW_wc2.1_5m_bio_18	0.59	0.55	0.6	0.87	0.86	0.65	-0.16	0.87	0.68
NW_wc2.1_5m_bio_19	0.44	0.37	0.48	0.82	0.71	0.86	-0.53	0.72	0.89	0.58
NW_wc2.1_5m_bio_2	0.59	0.63	0.55	0.19	0.25	-0.05	0.18	0.25	-0.02	0.25	0.01
NW_wc2.1_5m_bio_3	0.92	0.82	0.95	0.7	0.74	0.3	0.11	0.74	0.36	0.58	0.49	0.57
NW_wc2.1_5m_bio_4	-0.81	-0.65	-0.88	-0.71	-0.72	-0.34	-0.01	-0.72	-0.4	-0.54	-0.56	-0.31	-0.91
NW_wc2.1_5m_bio_5	0.92	0.98	0.87	0.53	0.59	0.14	0.2	0.59	0.19	0.47	0.3	0.72	0.79	-0.61
NW_wc2.1_5m_bio_6	0.98	0.89	1	0.72	0.76	0.32	0.11	0.76	0.37	0.59	0.5	0.5	0.95	-0.89	0.85
NW_wc2.1_5m_bio_7	-0.67	-0.5	-0.76	-0.66	-0.66	-0.34	0.02	-0.66	-0.39	-0.47	-0.54	-0.06	-0.79	0.96	-0.43	-0.78
NW_wc2.1_5m_bio_8	0.9	0.93	0.84	0.57	0.64	0.17	0.27	0.64	0.21	0.6	0.25	0.56	0.76	-0.58	0.9	0.82	-0.44
NW_wc2.1_5m_bio_9	0.95	0.87	0.97	0.72	0.75	0.34	0.06	0.75	0.39	0.56	0.56	0.53	0.95	-0.89	0.84	0.97	-0.78	0.77
NW_wc2.1_5m_elev	-0.29	-0.38	-0.23	-0.18	-0.18	-0.12	-0.04	-0.19	-0.12	-0.16	-0.1	0.15	-0.04	-0.01	-0.31	-0.23	0.02	-0.39	-0.17
NW_wc2.1_5m_prec_01	0.58	0.47	0.63	0.86	0.81	0.64	-0.28	0.82	0.69	0.74	0.74	0.19	0.65	-0.72	0.41	0.63	-0.69	0.42	0.67	-0.05
NW_wc2.1_5m_prec_02	0.6	0.49	0.65	0.86	0.81	0.64	-0.28	0.81	0.69	0.72	0.75	0.19	0.67	-0.74	0.43	0.66	-0.71	0.43	0.69	-0.06	0.98
NW_wc2.1_5m_prec_03	0.65	0.56	0.69	0.89	0.84	0.66	-0.27	0.85	0.71	0.74	0.75	0.23	0.69	-0.73	0.5	0.69	-0.67	0.49	0.71	-0.12	0.94	0.97
NW_wc2.1_5m_prec_04	0.69	0.62	0.71	0.93	0.88	0.71	-0.28	0.89	0.75	0.76	0.78	0.2	0.69	-0.71	0.55	0.72	-0.65	0.55	0.71	-0.22	0.84	0.87	0.94
NW_wc2.1_5m_prec_05	0.62	0.58	0.63	0.87	0.81	0.79	-0.34	0.82	0.82	0.73	0.81	0.2	0.6	-0.55	0.51	0.63	-0.48	0.52	0.62	-0.22	0.63	0.65	0.74	0.88
NW_wc2.1_5m_prec_06	0.37	0.37	0.37	0.69	0.63	0.79	-0.41	0.63	0.79	0.62	0.73	0.09	0.36	-0.29	0.29	0.38	-0.24	0.34	0.38	-0.13	0.37	0.37	0.44	0.61	0.86
NW_wc2.1_5m_prec_07	0.2	0.21	0.19	0.53	0.49	0.69	-0.37	0.49	0.68	0.53	0.6	-0.01	0.18	-0.1	0.14	0.2	-0.07	0.23	0.2	-0.12	0.19	0.18	0.23	0.39	0.67	0.91
NW_wc2.1_5m_prec_08	0.15	0.15	0.16	0.56	0.51	0.72	-0.41	0.52	0.72	0.56	0.64	-0.1	0.15	-0.13	0.08	0.18	-0.12	0.17	0.18	-0.12	0.24	0.23	0.27	0.41	0.65	0.87	0.95
NW_wc2.1_5m_prec_09	0.42	0.39	0.43	0.8	0.75	0.77	-0.36	0.75	0.8	0.78	0.73	0.05	0.38	-0.38	0.32	0.43	-0.34	0.38	0.42	-0.2	0.51	0.5	0.53	0.66	0.8	0.83	0.79	0.86
NW_wc2.1_5m_prec_10	0.58	0.52	0.6	0.92	0.87	0.71	-0.27	0.88	0.75	0.86	0.73	0.13	0.56	-0.58	0.45	0.61	-0.53	0.49	0.59	-0.23	0.75	0.75	0.77	0.83	0.79	0.62	0.5	0.58	0.86
NW_wc2.1_5m_prec_11	0.56	0.47	0.6	0.92	0.85	0.71	-0.33	0.86	0.76	0.81	0.78	0.11	0.59	-0.65	0.41	0.61	-0.63	0.42	0.63	-0.14	0.9	0.89	0.89	0.87	0.73	0.5	0.34	0.42	0.7	0.92
NW_wc2.1_5m_prec_12	0.6	0.5	0.64	0.9	0.84	0.67	-0.29	0.85	0.72	0.78	0.77	0.17	0.65	-0.71	0.44	0.65	-0.68	0.44	0.68	-0.09	0.97	0.96	0.94	0.87	0.67	0.42	0.25	0.31	0.59	0.83	0.96
NW_wc2.1_5m_srad_01	0.9	0.82	0.9	0.59	0.63	0.22	0.12	0.63	0.27	0.53	0.36	0.64	0.88	-0.77	0.81	0.89	-0.64	0.77	0.85	-0.13	0.52	0.55	0.6	0.61	0.53	0.3	0.14	0.08	0.32	0.51	0.49	0.53
NW_wc2.1_5m_srad_02	0.9	0.84	0.9	0.56	0.61	0.2	0.14	0.61	0.24	0.51	0.33	0.66	0.87	-0.75	0.83	0.89	-0.61	0.78	0.85	-0.13	0.48	0.5	0.55	0.57	0.51	0.3	0.16	0.1	0.32	0.49	0.46	0.49	0.99
NW_wc2.1_5m_srad_03	0.84	0.83	0.82	0.46	0.52	0.12	0.18	0.52	0.16	0.44	0.24	0.74	0.79	-0.62	0.84	0.8	-0.46	0.76	0.77	-0.08	0.35	0.36	0.42	0.44	0.43	0.29	0.18	0.11	0.29	0.39	0.34	0.36	0.92	0.95
NW_wc2.1_5m_srad_04	0.26	0.37	0.19	-0.01	0.06	-0.13	0.21	0.06	-0.12	0.08	-0.13	0.52	0.13	0.08	0.42	0.16	0.24	0.33	0.15	0	-0.16	-0.18	-0.13	-0.06	0.08	0.14	0.19	0.12	0.12	0.02	-0.1	-0.13	0.28	0.34	0.57
NW_wc2.1_5m_srad_05	-0.45	-0.31	-0.51	-0.51	-0.5	-0.35	0.1	-0.5	-0.38	-0.45	-0.41	-0.06	-0.53	0.56	-0.23	-0.53	0.58	-0.34	-0.5	0.14	-0.58	-0.61	-0.6	-0.54	-0.37	-0.2	-0.05	-0.06	-0.23	-0.45	-0.52	-0.57	-0.5	-0.46	-0.22	0.54
NW_wc2.1_5m_srad_06	-0.47	-0.3	-0.53	-0.54	-0.54	-0.33	0.05	-0.54	-0.36	-0.49	-0.4	-0.03	-0.56	0.62	-0.22	-0.55	0.65	-0.36	-0.52	0.12	-0.59	-0.61	-0.58	-0.53	-0.36	-0.2	-0.08	-0.1	-0.27	-0.48	-0.54	-0.58	-0.55	-0.51	-0.28	0.47	0.96
NW_wc2.1_5m_srad_07	-0.09	0.06	-0.17	-0.19	-0.19	-0.1	0	-0.18	-0.11	-0.17	-0.12	0.27	-0.22	0.37	0.14	-0.19	0.49	-0.02	-0.16	0.04	-0.31	-0.34	-0.28	-0.19	0.01	0.12	0.16	0.11	0.02	-0.17	-0.25	-0.29	-0.21	-0.17	0.06	0.71	0.8	0.84
NW_wc2.1_5m_srad_08	0.64	0.7	0.59	0.39	0.43	0.13	0.13	0.44	0.16	0.34	0.24	0.67	0.55	-0.37	0.73	0.57	-0.17	0.6	0.58	-0.01	0.27	0.26	0.33	0.39	0.45	0.34	0.23	0.17	0.3	0.3	0.27	0.28	0.51	0.54	0.68	0.76	0.24	0.24	0.64
NW_wc2.1_5m_srad_09	0.9	0.88	0.88	0.53	0.59	0.15	0.19	0.59	0.19	0.43	0.33	0.72	0.85	-0.7	0.89	0.86	-0.52	0.79	0.86	-0.08	0.45	0.47	0.52	0.54	0.5	0.29	0.15	0.09	0.28	0.41	0.4	0.45	0.86	0.88	0.92	0.54	-0.18	-0.21	0.18	0.83
NW_wc2.1_5m_srad_10	0.92	0.86	0.92	0.57	0.63	0.17	0.2	0.63	0.22	0.5	0.33	0.67	0.9	-0.77	0.85	0.91	-0.62	0.8	0.88	-0.14	0.52	0.54	0.58	0.58	0.5	0.27	0.11	0.05	0.28	0.46	0.45	0.52	0.97	0.98	0.93	0.34	-0.45	-0.49	-0.13	0.6	0.92
NW_wc2.1_5m_srad_11	0.91	0.83	0.91	0.59	0.64	0.21	0.14	0.64	0.26	0.52	0.35	0.65	0.89	-0.78	0.82	0.9	-0.64	0.77	0.86	-0.14	0.53	0.56	0.6	0.61	0.52	0.29	0.12	0.06	0.3	0.49	0.48	0.53	0.99	0.99	0.92	0.28	-0.51	-0.55	-0.2	0.53	0.88	0.99
NW_wc2.1_5m_srad_12	0.9	0.82	0.9	0.59	0.63	0.23	0.11	0.64	0.28	0.52	0.37	0.63	0.89	-0.78	0.8	0.89	-0.65	0.76	0.85	-0.12	0.53	0.56	0.61	0.62	0.54	0.31	0.13	0.08	0.31	0.5	0.49	0.54	1	0.99	0.91	0.27	-0.51	-0.55	-0.21	0.51	0.86	0.97	0.99
NW_wc2.1_5m_tavg_01	0.97	0.89	0.99	0.69	0.73	0.29	0.11	0.73	0.35	0.59	0.47	0.54	0.94	-0.88	0.85	0.99	-0.77	0.82	0.96	-0.22	0.63	0.66	0.7	0.7	0.6	0.33	0.14	0.11	0.38	0.58	0.6	0.64	0.92	0.91	0.81	0.13	-0.57	-0.59	-0.25	0.52	0.85	0.92	0.92	0.92
NW_wc2.1_5m_tavg_02	0.98	0.9	0.99	0.69	0.73	0.29	0.12	0.73	0.34	0.59	0.46	0.56	0.95	-0.87	0.87	0.99	-0.75	0.84	0.96	-0.22	0.62	0.65	0.69	0.7	0.6	0.35	0.16	0.12	0.39	0.58	0.59	0.64	0.92	0.91	0.82	0.16	-0.56	-0.58	-0.23	0.54	0.86	0.93	0.93	0.92	1
NW_wc2.1_5m_tavg_03	0.99	0.93	0.99	0.7	0.74	0.28	0.14	0.74	0.34	0.6	0.45	0.58	0.94	-0.84	0.89	0.99	-0.71	0.87	0.96	-0.25	0.61	0.63	0.67	0.7	0.62	0.37	0.18	0.14	0.41	0.59	0.58	0.62	0.92	0.92	0.84	0.21	-0.52	-0.54	-0.17	0.59	0.88	0.93	0.93	0.92	0.99	0.99
NW_wc2.1_5m_tavg_04	1	0.95	0.99	0.69	0.74	0.27	0.17	0.74	0.32	0.6	0.43	0.59	0.93	-0.81	0.92	0.98	-0.67	0.9	0.95	-0.28	0.57	0.59	0.65	0.69	0.63	0.38	0.21	0.16	0.42	0.58	0.56	0.59	0.9	0.9	0.84	0.27	-0.45	-0.47	-0.1	0.64	0.89	0.92	0.91	0.9	0.97	0.98	0.99
NW_wc2.1_5m_tavg_05	0.98	0.98	0.95	0.67	0.73	0.26	0.18	0.72	0.31	0.6	0.41	0.61	0.88	-0.73	0.95	0.94	-0.58	0.93	0.92	-0.31	0.52	0.54	0.6	0.66	0.63	0.41	0.26	0.2	0.44	0.57	0.52	0.55	0.83	0.84	0.82	0.34	-0.34	-0.35	0.04	0.72	0.89	0.87	0.84	0.83	0.91	0.93	0.96	0.98
NW_wc2.1_5m_tavg_06	0.9	0.95	0.85	0.61	0.66	0.24	0.17	0.66	0.29	0.55	0.38	0.59	0.76	-0.57	0.93	0.83	-0.41	0.9	0.82	-0.34	0.42	0.43	0.51	0.58	0.6	0.44	0.31	0.26	0.45	0.51	0.45	0.46	0.69	0.71	0.74	0.45	-0.17	-0.15	0.23	0.79	0.85	0.75	0.7	0.68	0.79	0.81	0.85	0.9	0.96
NW_wc2.1_5m_tavg_07	0.84	0.91	0.77	0.55	0.6	0.23	0.15	0.6	0.27	0.5	0.35	0.57	0.67	-0.47	0.9	0.75	-0.31	0.85	0.75	-0.36	0.36	0.37	0.45	0.54	0.58	0.43	0.32	0.27	0.44	0.47	0.4	0.4	0.6	0.63	0.69	0.52	-0.04	-0.02	0.35	0.83	0.82	0.67	0.62	0.6	0.7	0.73	0.77	0.83	0.91
NW_wc2.1_5m_tavg_08	0.89	0.95	0.84	0.61	0.65	0.25	0.15	0.65	0.3	0.54	0.38	0.58	0.73	-0.56	0.93	0.82	-0.4	0.88	0.81	-0.35	0.43	0.44	0.52	0.6	0.61	0.43	0.29	0.24	0.45	0.52	0.46	0.47	0.68	0.7	0.74	0.48	-0.13	-0.11	0.28	0.82	0.85	0.74	0.69	0.67	0.78	0.8	0.84	0.89	0.95
NW_wc2.1_5m_tavg_09	0.97	0.98	0.93	0.66	0.71	0.25	0.17	0.71	0.31	0.58	0.41	0.6	0.85	-0.7	0.96	0.92	-0.55	0.92	0.9	-0.34	0.53	0.54	0.61	0.66	0.62	0.39	0.23	0.19	0.43	0.57	0.53	0.55	0.81	0.83	0.82	0.38	-0.3	-0.3	0.09	0.75	0.9	0.86	0.83	0.81	0.9	0.91	0.94	0.97	0.99
NW_wc2.1_5m_tavg_10	1	0.96	0.98	0.68	0.73	0.25	0.17	0.73	0.31	0.59	0.42	0.59	0.91	-0.79	0.93	0.97	-0.65	0.9	0.94	-0.31	0.57	0.59	0.65	0.69	0.61	0.36	0.18	0.14	0.41	0.58	0.56	0.59	0.9	0.9	0.85	0.3	-0.43	-0.44	-0.07	0.66	0.9	0.92	0.91	0.9	0.96	0.97	0.98	0.99	0.98
NW_wc2.1_5m_tavg_11	0.99	0.93	0.99	0.7	0.74	0.28	0.14	0.74	0.33	0.6	0.45	0.55	0.92	-0.84	0.89	0.98	-0.71	0.87	0.95	-0.29	0.61	0.63	0.68	0.71	0.62	0.35	0.17	0.13	0.41	0.6	0.59	0.63	0.92	0.92	0.84	0.22	-0.51	-0.53	-0.16	0.59	0.88	0.94	0.93	0.92	0.98	0.99	0.99	0.99	0.95
NW_wc2.1_5m_tavg_12	0.98	0.9	0.99	0.7	0.73	0.29	0.12	0.73	0.34	0.59	0.46	0.54	0.94	-0.87	0.86	0.99	-0.75	0.83	0.95	-0.25	0.63	0.65	0.69	0.71	0.6	0.34	0.15	0.12	0.39	0.59	0.6	0.64	0.92	0.91	0.82	0.16	-0.55	-0.57	-0.22	0.54	0.86	0.93	0.93	0.92	1	1	0.99	0.97	0.92
NW_wc2.1_5m_tmax_01	0.96	0.89	0.98	0.67	0.71	0.27	0.11	0.71	0.33	0.58	0.44	0.58	0.94	-0.86	0.86	0.98	-0.74	0.82	0.94	-0.21	0.62	0.64	0.68	0.69	0.58	0.32	0.13	0.1	0.37	0.57	0.58	0.63	0.93	0.93	0.84	0.15	-0.57	-0.59	-0.25	0.52	0.85	0.93	0.94	0.93	1	0.99	0.98	0.96	0.91
NW_wc2.1_5m_tmax_02	0.97	0.91	0.98	0.67	0.72	0.27	0.13	0.72	0.32	0.59	0.43	0.6	0.94	-0.85	0.88	0.98	-0.72	0.84	0.95	-0.21	0.6	0.63	0.67	0.68	0.58	0.33	0.15	0.11	0.37	0.57	0.58	0.62	0.93	0.93	0.84	0.18	-0.55	-0.57	-0.22	0.54	0.86	0.94	0.94	0.93	0.99	1	0.99	0.98	0.93
NW_wc2.1_5m_tmax_03	0.99	0.93	0.98	0.68	0.73	0.26	0.16	0.73	0.32	0.6	0.43	0.61	0.94	-0.83	0.9	0.98	-0.69	0.87	0.95	-0.23	0.59	0.61	0.65	0.68	0.6	0.36	0.18	0.13	0.4	0.58	0.57	0.6	0.93	0.93	0.86	0.23	-0.5	-0.53	-0.16	0.59	0.88	0.94	0.93	0.92	0.98	0.99	1	0.99	0.95
NW_wc2.1_5m_tmax_04	0.99	0.96	0.98	0.66	0.72	0.22	0.2	0.72	0.28	0.59	0.4	0.64	0.92	-0.79	0.94	0.96	-0.64	0.9	0.94	-0.25	0.55	0.56	0.61	0.65	0.59	0.36	0.19	0.14	0.4	0.56	0.53	0.57	0.9	0.9	0.86	0.3	-0.42	-0.44	-0.07	0.66	0.9	0.92	0.91	0.89	0.96	0.97	0.98	1	0.98
NW_wc2.1_5m_tmax_05	0.97	0.97	0.94	0.63	0.69	0.2	0.22	0.69	0.26	0.58	0.36	0.66	0.87	-0.71	0.96	0.92	-0.55	0.92	0.9	-0.26	0.5	0.51	0.56	0.61	0.58	0.37	0.22	0.17	0.41	0.53	0.49	0.52	0.82	0.84	0.83	0.39	-0.3	-0.31	0.08	0.74	0.9	0.87	0.83	0.82	0.9	0.92	0.94	0.97	0.99
NW_wc2.1_5m_tmax_06	0.89	0.94	0.83	0.57	0.62	0.18	0.2	0.62	0.23	0.52	0.33	0.66	0.75	-0.56	0.94	0.81	-0.38	0.88	0.81	-0.28	0.41	0.42	0.48	0.54	0.55	0.37	0.25	0.2	0.41	0.47	0.41	0.43	0.68	0.71	0.75	0.48	-0.12	-0.11	0.27	0.82	0.86	0.75	0.7	0.68	0.77	0.8	0.84	0.89	0.95
NW_wc2.1_5m_tmax_07	0.83	0.9	0.76	0.51	0.56	0.17	0.18	0.56	0.21	0.47	0.3	0.66	0.67	-0.47	0.92	0.74	-0.28	0.83	0.75	-0.28	0.35	0.36	0.44	0.51	0.53	0.36	0.23	0.18	0.37	0.43	0.37	0.38	0.61	0.64	0.7	0.54	-0.02	0.01	0.38	0.86	0.84	0.68	0.63	0.6	0.7	0.73	0.77	0.82	0.9
NW_wc2.1_5m_tmax_08	0.89	0.94	0.83	0.57	0.62	0.19	0.18	0.61	0.24	0.51	0.33	0.67	0.75	-0.56	0.95	0.81	-0.37	0.87	0.81	-0.28	0.43	0.44	0.52	0.57	0.56	0.35	0.2	0.15	0.38	0.48	0.44	0.46	0.69	0.71	0.75	0.49	-0.11	-0.09	0.29	0.84	0.88	0.76	0.7	0.68	0.78	0.8	0.84	0.88	0.94
NW_wc2.1_5m_tmax_09	0.97	0.98	0.93	0.63	0.68	0.2	0.2	0.68	0.26	0.55	0.37	0.66	0.86	-0.7	0.97	0.91	-0.54	0.91	0.9	-0.29	0.52	0.54	0.6	0.63	0.57	0.33	0.16	0.12	0.38	0.53	0.5	0.54	0.82	0.83	0.82	0.39	-0.28	-0.28	0.1	0.76	0.92	0.87	0.83	0.81	0.89	0.91	0.94	0.96	0.98
NW_wc2.1_5m_tmax_10	0.99	0.96	0.97	0.66	0.71	0.21	0.2	0.71	0.27	0.58	0.39	0.63	0.91	-0.78	0.94	0.96	-0.63	0.9	0.93	-0.28	0.57	0.58	0.64	0.66	0.58	0.32	0.15	0.1	0.37	0.55	0.54	0.58	0.9	0.9	0.85	0.31	-0.41	-0.42	-0.05	0.67	0.91	0.93	0.91	0.9	0.95	0.96	0.98	0.99	0.97
NW_wc2.1_5m_tmax_11	0.99	0.93	0.98	0.68	0.73	0.25	0.16	0.73	0.31	0.59	0.42	0.59	0.93	-0.83	0.9	0.98	-0.7	0.87	0.94	-0.27	0.6	0.62	0.67	0.69	0.6	0.33	0.15	0.11	0.38	0.58	0.57	0.61	0.93	0.92	0.85	0.23	-0.5	-0.52	-0.16	0.59	0.89	0.94	0.94	0.93	0.98	0.99	0.99	0.98	0.95
NW_wc2.1_5m_tmax_12	0.97	0.9	0.98	0.68	0.72	0.27	0.13	0.72	0.32	0.58	0.43	0.58	0.93	-0.85	0.87	0.98	-0.73	0.84	0.95	-0.23	0.61	0.64	0.68	0.69	0.59	0.32	0.14	0.1	0.37	0.57	0.58	0.63	0.93	0.93	0.84	0.17	-0.55	-0.57	-0.22	0.54	0.86	0.94	0.94	0.93	0.99	0.99	0.99	0.97	0.92
NW_wc2.1_5m_tmin_01	0.97	0.88	0.99	0.7	0.74	0.31	0.1	0.74	0.36	0.59	0.48	0.51	0.94	-0.89	0.83	0.99	-0.79	0.81	0.96	-0.22	0.65	0.68	0.71	0.71	0.61	0.34	0.15	0.12	0.39	0.59	0.61	0.66	0.9	0.89	0.79	0.11	-0.57	-0.59	-0.25	0.52	0.84	0.91	0.91	0.91	1	0.99	0.98	0.96	0.91
NW_wc2.1_5m_tmin_02	0.98	0.89	0.99	0.7	0.74	0.3	0.11	0.74	0.36	0.59	0.48	0.53	0.95	-0.88	0.85	0.99	-0.77	0.83	0.96	-0.23	0.64	0.67	0.7	0.71	0.61	0.35	0.16	0.13	0.39	0.59	0.6	0.65	0.91	0.9	0.8	0.13	-0.57	-0.58	-0.23	0.54	0.85	0.92	0.92	0.91	1	1	0.99	0.97	0.93
NW_wc2.1_5m_tmin_03	0.99	0.92	0.99	0.71	0.75	0.3	0.13	0.75	0.35	0.6	0.47	0.55	0.94	-0.85	0.88	0.99	-0.73	0.86	0.96	-0.26	0.62	0.65	0.69	0.72	0.63	0.37	0.18	0.15	0.41	0.6	0.6	0.64	0.92	0.91	0.83	0.19	-0.53	-0.55	-0.18	0.58	0.87	0.93	0.92	0.92	0.99	0.99	1	0.99	0.95
NW_wc2.1_5m_tmin_04	1	0.95	0.99	0.71	0.75	0.29	0.14	0.75	0.35	0.61	0.46	0.56	0.93	-0.82	0.91	0.98	-0.69	0.89	0.95	-0.29	0.59	0.62	0.67	0.71	0.65	0.4	0.22	0.17	0.43	0.6	0.58	0.61	0.9	0.9	0.83	0.24	-0.48	-0.5	-0.12	0.62	0.88	0.92	0.91	0.9	0.97	0.98	0.99	1	0.97
NW_wc2.1_5m_tmin_05	0.98	0.97	0.95	0.7	0.75	0.3	0.15	0.74	0.35	0.62	0.45	0.56	0.87	-0.74	0.93	0.94	-0.6	0.92	0.92	-0.34	0.54	0.56	0.63	0.69	0.66	0.44	0.28	0.23	0.47	0.59	0.55	0.57	0.83	0.84	0.8	0.31	-0.38	-0.39	0	0.68	0.87	0.87	0.84	0.83	0.92	0.94	0.96	0.98	1
NW_wc2.1_5m_tmin_06	0.89	0.94	0.84	0.64	0.69	0.28	0.15	0.68	0.33	0.58	0.41	0.5	0.74	-0.57	0.91	0.83	-0.43	0.9	0.81	-0.4	0.43	0.44	0.52	0.62	0.64	0.48	0.35	0.3	0.49	0.55	0.48	0.47	0.68	0.7	0.71	0.41	-0.2	-0.19	0.18	0.74	0.81	0.73	0.69	0.67	0.78	0.81	0.85	0.89	0.96
NW_wc2.1_5m_tmin_07	0.82	0.9	0.75	0.58	0.62	0.26	0.13	0.62	0.31	0.53	0.37	0.46	0.63	-0.46	0.86	0.74	-0.32	0.85	0.73	-0.42	0.35	0.36	0.45	0.56	0.61	0.48	0.38	0.33	0.49	0.5	0.41	0.4	0.58	0.6	0.65	0.49	-0.07	-0.05	0.31	0.78	0.77	0.64	0.59	0.57	0.68	0.71	0.76	0.81	0.9
NW_wc2.1_5m_tmin_08	0.87	0.93	0.81	0.63	0.67	0.29	0.13	0.67	0.33	0.57	0.4	0.48	0.69	-0.53	0.89	0.8	-0.39	0.87	0.78	-0.42	0.42	0.43	0.51	0.61	0.63	0.47	0.35	0.31	0.5	0.55	0.47	0.46	0.65	0.67	0.7	0.46	-0.13	-0.12	0.25	0.78	0.81	0.7	0.66	0.64	0.75	0.77	0.81	0.86	0.93
NW_wc2.1_5m_tmin_09	0.96	0.97	0.92	0.69	0.74	0.3	0.14	0.73	0.35	0.62	0.44	0.52	0.81	-0.68	0.93	0.91	-0.55	0.92	0.88	-0.4	0.53	0.54	0.61	0.68	0.65	0.43	0.29	0.25	0.49	0.61	0.55	0.56	0.79	0.81	0.79	0.37	-0.3	-0.31	0.07	0.72	0.87	0.83	0.8	0.79	0.88	0.89	0.92	0.95	0.98
NW_wc2.1_5m_tmin_10	0.99	0.95	0.97	0.71	0.75	0.29	0.14	0.75	0.35	0.62	0.45	0.53	0.89	-0.79	0.91	0.97	-0.66	0.9	0.93	-0.35	0.59	0.6	0.66	0.71	0.64	0.39	0.23	0.19	0.45	0.62	0.59	0.61	0.89	0.89	0.83	0.28	-0.44	-0.46	-0.08	0.63	0.88	0.91	0.9	0.89	0.95	0.96	0.98	0.99	0.97
NW_wc2.1_5m_tmin_11	0.99	0.92	0.99	0.71	0.75	0.3	0.12	0.75	0.36	0.61	0.47	0.52	0.92	-0.84	0.88	0.98	-0.73	0.86	0.95	-0.3	0.62	0.64	0.69	0.72	0.63	0.37	0.19	0.16	0.43	0.62	0.61	0.64	0.92	0.91	0.83	0.21	-0.51	-0.54	-0.17	0.58	0.87	0.93	0.92	0.92	0.98	0.98	0.99	0.98	0.94
NW_wc2.1_5m_tmin_12	0.98	0.89	0.99	0.71	0.74	0.31	0.11	0.74	0.36	0.59	0.48	0.51	0.93	-0.88	0.85	0.99	-0.77	0.82	0.96	-0.26	0.64	0.66	0.7	0.72	0.62	0.35	0.16	0.13	0.41	0.6	0.61	0.65	0.91	0.9	0.81	0.15	-0.56	-0.58	-0.23	0.54	0.85	0.92	0.92	0.91	0.99	0.99	0.99	0.97	0.92
NW_wc2.1_5m_vapr_01	0.96	0.88	0.97	0.69	0.73	0.27	0.14	0.73	0.33	0.59	0.44	0.52	0.92	-0.86	0.85	0.96	-0.75	0.82	0.93	-0.23	0.62	0.65	0.68	0.7	0.6	0.32	0.14	0.1	0.38	0.58	0.59	0.64	0.9	0.88	0.79	0.14	-0.51	-0.53	-0.2	0.54	0.84	0.9	0.9	0.9	0.96	0.97	0.97	0.96	0.92
NW_wc2.1_5m_vapr_02	0.97	0.9	0.97	0.69	0.74	0.28	0.14	0.74	0.33	0.6	0.45	0.54	0.93	-0.85	0.86	0.96	-0.73	0.83	0.94	-0.23	0.63	0.65	0.69	0.7	0.61	0.33	0.15	0.1	0.38	0.58	0.59	0.64	0.9	0.89	0.79	0.15	-0.51	-0.53	-0.19	0.55	0.85	0.91	0.91	0.9	0.97	0.97	0.97	0.97	0.93
NW_wc2.1_5m_vapr_03	0.98	0.92	0.97	0.71	0.75	0.29	0.14	0.75	0.35	0.61	0.45	0.55	0.92	-0.83	0.88	0.97	-0.71	0.86	0.94	-0.26	0.62	0.65	0.7	0.72	0.63	0.36	0.17	0.13	0.41	0.6	0.6	0.64	0.91	0.9	0.81	0.19	-0.5	-0.52	-0.16	0.58	0.86	0.92	0.92	0.91	0.97	0.97	0.98	0.98	0.94
NW_wc2.1_5m_vapr_04	0.99	0.94	0.97	0.72	0.77	0.31	0.14	0.77	0.36	0.63	0.46	0.55	0.9	-0.79	0.9	0.96	-0.66	0.89	0.93	-0.32	0.6	0.63	0.69	0.73	0.66	0.41	0.22	0.17	0.44	0.62	0.6	0.63	0.89	0.88	0.8	0.22	-0.49	-0.5	-0.12	0.61	0.86	0.9	0.9	0.89	0.95	0.96	0.98	0.98	0.97
NW_wc2.1_5m_vapr_05	0.96	0.95	0.93	0.73	0.77	0.34	0.13	0.77	0.39	0.66	0.46	0.51	0.85	-0.72	0.91	0.92	-0.59	0.91	0.89	-0.39	0.57	0.58	0.66	0.73	0.7	0.47	0.29	0.24	0.5	0.64	0.59	0.6	0.82	0.82	0.76	0.26	-0.42	-0.42	-0.03	0.64	0.82	0.84	0.83	0.82	0.9	0.91	0.94	0.96	0.97
NW_wc2.1_5m_vapr_06	0.88	0.92	0.83	0.7	0.75	0.34	0.14	0.75	0.39	0.66	0.44	0.44	0.72	-0.56	0.86	0.81	-0.45	0.89	0.78	-0.47	0.48	0.49	0.58	0.68	0.7	0.52	0.38	0.33	0.55	0.62	0.54	0.53	0.67	0.68	0.66	0.32	-0.29	-0.28	0.1	0.66	0.74	0.71	0.68	0.67	0.77	0.8	0.83	0.88	0.93
NW_wc2.1_5m_vapr_07	0.81	0.87	0.75	0.66	0.7	0.34	0.12	0.7	0.38	0.63	0.42	0.4	0.63	-0.47	0.82	0.74	-0.35	0.86	0.71	-0.49	0.41	0.42	0.51	0.62	0.67	0.54	0.44	0.39	0.57	0.59	0.49	0.47	0.58	0.6	0.61	0.39	-0.17	-0.16	0.21	0.69	0.7	0.62	0.59	0.57	0.68	0.71	0.76	0.81	0.89
NW_wc2.1_5m_vapr_08	0.84	0.89	0.78	0.68	0.72	0.35	0.11	0.72	0.39	0.64	0.43	0.41	0.66	-0.5	0.84	0.77	-0.38	0.87	0.74	-0.48	0.44	0.44	0.53	0.64	0.68	0.53	0.43	0.39	0.58	0.61	0.51	0.49	0.62	0.63	0.64	0.4	-0.19	-0.18	0.19	0.7	0.73	0.66	0.62	0.61	0.71	0.74	0.78	0.83	0.9
NW_wc2.1_5m_vapr_09	0.92	0.94	0.87	0.72	0.77	0.34	0.13	0.77	0.39	0.67	0.46	0.47	0.77	-0.63	0.88	0.86	-0.5	0.91	0.83	-0.45	0.53	0.53	0.61	0.7	0.68	0.49	0.36	0.32	0.56	0.66	0.58	0.57	0.74	0.75	0.73	0.34	-0.31	-0.32	0.07	0.67	0.79	0.77	0.75	0.74	0.82	0.84	0.88	0.92	0.95
NW_wc2.1_5m_vapr_10	0.97	0.94	0.94	0.74	0.78	0.32	0.14	0.78	0.38	0.66	0.46	0.51	0.85	-0.74	0.9	0.93	-0.62	0.9	0.89	-0.39	0.59	0.6	0.67	0.73	0.67	0.43	0.27	0.23	0.5	0.66	0.61	0.62	0.86	0.86	0.8	0.28	-0.42	-0.44	-0.06	0.62	0.84	0.87	0.86	0.86	0.91	0.93	0.95	0.97	0.96
NW_wc2.1_5m_vapr_11	0.98	0.92	0.96	0.72	0.76	0.31	0.12	0.76	0.36	0.63	0.46	0.51	0.89	-0.81	0.87	0.96	-0.69	0.86	0.92	-0.33	0.61	0.63	0.69	0.73	0.65	0.38	0.21	0.17	0.46	0.64	0.62	0.64	0.9	0.89	0.81	0.22	-0.47	-0.5	-0.13	0.59	0.85	0.9	0.9	0.9	0.95	0.95	0.97	0.97	0.94
NW_wc2.1_5m_vapr_12	0.97	0.89	0.97	0.71	0.75	0.3	0.11	0.75	0.36	0.61	0.47	0.51	0.91	-0.86	0.85	0.96	-0.75	0.82	0.93	-0.25	0.64	0.66	0.7	0.72	0.62	0.35	0.17	0.13	0.42	0.61	0.62	0.66	0.9	0.89	0.8	0.17	-0.5	-0.53	-0.18	0.56	0.84	0.9	0.91	0.91	0.96	0.96	0.97	0.96	0.92
NW_wc2.1_5m_wind_01	-0.58	-0.55	-0.57	-0.4	-0.47	-0.05	-0.28	-0.47	-0.09	-0.37	-0.2	-0.32	-0.56	0.44	-0.52	-0.56	0.36	-0.58	-0.56	0.14	-0.39	-0.38	-0.36	-0.34	-0.26	-0.1	-0.05	0	-0.16	-0.33	-0.35	-0.39	-0.39	-0.39	-0.34	-0.01	0.32	0.32	0.16	-0.31	-0.44	-0.44	-0.41	-0.38	-0.53	-0.56	-0.57	-0.58	-0.6
NW_wc2.1_5m_wind_02	-0.59	-0.55	-0.58	-0.41	-0.47	-0.05	-0.29	-0.47	-0.09	-0.38	-0.19	-0.31	-0.57	0.45	-0.52	-0.57	0.38	-0.59	-0.57	0.17	-0.4	-0.39	-0.38	-0.35	-0.26	-0.09	-0.03	0.03	-0.14	-0.34	-0.35	-0.39	-0.42	-0.42	-0.35	0.01	0.37	0.36	0.2	-0.28	-0.43	-0.46	-0.44	-0.41	-0.55	-0.57	-0.58	-0.59	-0.6
NW_wc2.1_5m_wind_03	-0.6	-0.54	-0.6	-0.43	-0.5	-0.06	-0.29	-0.49	-0.1	-0.39	-0.2	-0.27	-0.58	0.49	-0.51	-0.59	0.44	-0.58	-0.58	0.19	-0.43	-0.42	-0.41	-0.38	-0.27	-0.08	0	0.04	-0.14	-0.35	-0.38	-0.42	-0.44	-0.43	-0.35	0.07	0.42	0.43	0.28	-0.23	-0.42	-0.48	-0.46	-0.43	-0.58	-0.59	-0.6	-0.6	-0.6
NW_wc2.1_5m_wind_04	-0.63	-0.57	-0.64	-0.48	-0.54	-0.1	-0.27	-0.54	-0.14	-0.43	-0.25	-0.27	-0.62	0.55	-0.52	-0.63	0.5	-0.59	-0.62	0.21	-0.47	-0.47	-0.45	-0.43	-0.3	-0.11	-0.03	0.01	-0.19	-0.4	-0.43	-0.47	-0.48	-0.48	-0.38	0.09	0.47	0.48	0.32	-0.22	-0.44	-0.52	-0.5	-0.48	-0.63	-0.64	-0.63	-0.63	-0.62
NW_wc2.1_5m_wind_05	-0.7	-0.63	-0.71	-0.58	-0.63	-0.21	-0.17	-0.63	-0.26	-0.51	-0.36	-0.31	-0.69	0.63	-0.58	-0.71	0.57	-0.63	-0.7	0.22	-0.56	-0.55	-0.54	-0.53	-0.41	-0.21	-0.12	-0.09	-0.29	-0.5	-0.52	-0.56	-0.55	-0.55	-0.45	0.05	0.5	0.51	0.29	-0.29	-0.52	-0.58	-0.57	-0.55	-0.7	-0.71	-0.7	-0.7	-0.69
NW_wc2.1_5m_wind_06	-0.71	-0.64	-0.72	-0.63	-0.67	-0.28	-0.11	-0.66	-0.32	-0.56	-0.42	-0.31	-0.7	0.64	-0.6	-0.72	0.58	-0.64	-0.72	0.21	-0.59	-0.58	-0.57	-0.57	-0.47	-0.28	-0.18	-0.16	-0.36	-0.54	-0.57	-0.6	-0.55	-0.55	-0.46	0.03	0.49	0.5	0.25	-0.34	-0.53	-0.58	-0.57	-0.55	-0.7	-0.71	-0.71	-0.71	-0.71
NW_wc2.1_5m_wind_07	-0.71	-0.66	-0.71	-0.64	-0.67	-0.3	-0.1	-0.67	-0.34	-0.57	-0.43	-0.37	-0.69	0.6	-0.62	-0.71	0.51	-0.65	-0.71	0.18	-0.57	-0.56	-0.56	-0.57	-0.5	-0.34	-0.26	-0.23	-0.4	-0.54	-0.56	-0.59	-0.54	-0.53	-0.46	-0.05	0.42	0.42	0.14	-0.42	-0.56	-0.57	-0.55	-0.53	-0.68	-0.69	-0.7	-0.71	-0.72
NW_wc2.1_5m_wind_08	-0.7	-0.66	-0.7	-0.63	-0.66	-0.29	-0.09	-0.66	-0.34	-0.55	-0.44	-0.36	-0.69	0.6	-0.62	-0.7	0.51	-0.64	-0.71	0.15	-0.56	-0.54	-0.54	-0.55	-0.5	-0.35	-0.27	-0.25	-0.41	-0.53	-0.54	-0.57	-0.5	-0.5	-0.45	-0.07	0.36	0.36	0.08	-0.46	-0.57	-0.54	-0.51	-0.49	-0.66	-0.68	-0.69	-0.7	-0.73
NW_wc2.1_5m_wind_09	-0.69	-0.65	-0.7	-0.58	-0.62	-0.23	-0.13	-0.62	-0.28	-0.49	-0.4	-0.36	-0.68	0.59	-0.62	-0.69	0.51	-0.63	-0.71	0.15	-0.51	-0.5	-0.49	-0.51	-0.45	-0.3	-0.22	-0.19	-0.36	-0.48	-0.5	-0.52	-0.48	-0.48	-0.44	-0.07	0.33	0.33	0.07	-0.46	-0.56	-0.53	-0.49	-0.47	-0.65	-0.66	-0.68	-0.7	-0.72
NW_wc2.1_5m_wind_10	-0.64	-0.59	-0.64	-0.54	-0.58	-0.19	-0.16	-0.57	-0.24	-0.44	-0.37	-0.31	-0.65	0.57	-0.56	-0.64	0.51	-0.58	-0.67	0.11	-0.49	-0.48	-0.46	-0.46	-0.39	-0.24	-0.16	-0.14	-0.3	-0.44	-0.47	-0.5	-0.42	-0.43	-0.38	-0.01	0.33	0.33	0.13	-0.38	-0.5	-0.47	-0.44	-0.41	-0.6	-0.62	-0.62	-0.64	-0.66
NW_wc2.1_5m_wind_11	-0.58	-0.55	-0.59	-0.45	-0.51	-0.1	-0.24	-0.5	-0.14	-0.39	-0.26	-0.29	-0.59	0.49	-0.52	-0.58	0.43	-0.56	-0.6	0.12	-0.41	-0.4	-0.38	-0.38	-0.3	-0.16	-0.1	-0.07	-0.21	-0.37	-0.38	-0.41	-0.38	-0.38	-0.33	0.01	0.32	0.32	0.15	-0.32	-0.44	-0.43	-0.39	-0.36	-0.54	-0.56	-0.57	-0.59	-0.61
NW_wc2.1_5m_wind_12	-0.58	-0.56	-0.57	-0.42	-0.48	-0.07	-0.27	-0.48	-0.11	-0.38	-0.22	-0.31	-0.56	0.44	-0.53	-0.56	0.36	-0.58	-0.57	0.14	-0.38	-0.37	-0.36	-0.35	-0.28	-0.14	-0.09	-0.04	-0.19	-0.35	-0.35	-0.38	-0.38	-0.39	-0.34	-0.03	0.3	0.29	0.13	-0.33	-0.44	-0.43	-0.4	-0.37	-0.53	-0.55	-0.56	-0.58	-0.61
[truncated: 55 more columns]
